# Supplementary material for: Dual pathways of tRNA hydroxylation ensure efficient translation by expanding decoding capability
Source: Nat Commun. 2019 Jun 28;10:2858. doi: 10.1038/s41467-019-10750-8 (PMC6599085; doi:10.1038/s41467-019-10750-8)
Supplement: Supplementary file 5 — Supplementary Data 1 [file 41467_2019_10750_MOESM5_ESM.xlsx]

## Sheet: Sheet1
Supplementary Data 1. List of peptidase U32 motifs deposited in Pfam.
Entry name	Organism	Family
C7RLJ3_ACCPU	Accumulibacter phosphatis (strain UW-1)	TrhP
C7RPT2_ACCPU	Accumulibacter phosphatis (strain UW-1)	YhbU type
C7RPT3_ACCPU	Accumulibacter phosphatis (strain UW-1)	YhbV type
R5XYJ7_9PROT	Acetobacter sp. CAG:267	RlhA1
R5YNG7_9PROT	Acetobacter sp. CAG:267	TrhP
R5PZL8_9PROT	Acetobacter sp. CAG:977	RlhA1
R5Q1V8_9PROT	Acetobacter sp. CAG:977	TrhP
H6LCJ8_ACEWD	Acetobacterium woodii (strain ATCC 29683 / DSM 1030 / JCM 2381 / KCTC 1655 / WB1)	PepU32#1
H6LEH2_ACEWD_1	Acetobacterium woodii (strain ATCC 29683 / DSM 1030 / JCM 2381 / KCTC 1655 / WB1)	RlhA1
H6LEH2_ACEWD_2	Acetobacterium woodii (strain ATCC 29683 / DSM 1030 / JCM 2381 / KCTC 1655 / WB1)	RlhA2
D9QUQ7_ACEAZ	Acetohalobium arabaticum (strain ATCC 49924 / DSM 5501 / Z-7288)	PepU32#1
D9QQG8_ACEAZ_1	Acetohalobium arabaticum (strain ATCC 49924 / DSM 5501 / Z-7288)	RlhA1
D9QQG8_ACEAZ_2	Acetohalobium arabaticum (strain ATCC 49924 / DSM 5501 / Z-7288)	RlhA2
F7NI83_9FIRM	Acetonema longum DSM 6540	PepU32#1
F7NNF0_9FIRM_1	Acetonema longum DSM 6540	RlhA1
F7NQ59_9FIRM_1	Acetonema longum DSM 6540	RlhA1
F7NNF0_9FIRM_2	Acetonema longum DSM 6540	RlhA2
F7NQ59_9FIRM_2	Acetonema longum DSM 6540	RlhA2
U4KR64_9MOLU_1	Acholeplasma brassicae	RlhA1
U4KR64_9MOLU_2	Acholeplasma brassicae	RlhA2
U4KP23_9MOLU	Acholeplasma brassicae	TrhP2
U4KNZ7_9MOLU	Acholeplasma brassicae	TrhP1
A9NF36_ACHLI	Acholeplasma laidlawii (strain PG-8A)	TrhP2
A9NF37_ACHLI	Acholeplasma laidlawii (strain PG-8A)	TrhP1
A0A061ABE5_9MOLU	Acholeplasma oculi	TrhP2
A0A061AJJ8_9MOLU	Acholeplasma oculi	TrhP1
R5HIX5_9MOLU_1	Acholeplasma sp. CAG:878	RlhA1
R5HIX5_9MOLU_2	Acholeplasma sp. CAG:878	RlhA2
R5HU35_9MOLU	Acholeplasma sp. CAG:878	TrhP1
D4XCN6_9BURK	Achromobacter piechaudii ATCC 43553	YhbU type
D4XCN7_9BURK	Achromobacter piechaudii ATCC 43553	YhbV type
E3HVY0_ACHXA	Achromobacter xylosoxidans (strain A8)	YhbU type
E3HVY1_ACHXA	Achromobacter xylosoxidans (strain A8)	YhbV type
D2RJN3_ACIFV	Acidaminococcus fermentans (strain ATCC 25085 / DSM 20731 / VR4)	PepU32#1
D2RKP3_ACIFV_1	Acidaminococcus fermentans (strain ATCC 25085 / DSM 20731 / VR4)	RlhA1
D2RKP3_ACIFV_2	Acidaminococcus fermentans (strain ATCC 25085 / DSM 20731 / VR4)	RlhA2
G4Q887_ACIIR	Acidaminococcus intestini (strain RyC-MR95)	PepU32#1
G4Q639_ACIIR_1	Acidaminococcus intestini (strain RyC-MR95)	RlhA1
G4Q639_ACIIR_2	Acidaminococcus intestini (strain RyC-MR95)	RlhA2
R7K7N9_9FIRM	Acidaminococcus sp. CAG:917	PepU32#1
F4B616_ACIHW	Acidianus hospitalis (strain W1)	PepU32#6
A5FTZ6_ACICJ	Acidiphilium cryptum (strain JF-5)	YhbU type
A5FTZ7_ACICJ	Acidiphilium cryptum (strain JF-5)	YhbV type
R7G1K0_9PROT	Acidiphilium sp. CAG:727	PepU32#1
R7FYT9_9PROT	Acidiphilium sp. CAG:727	RlhA1
B7J8F5_ACIF2	Acidithiobacillus ferrooxidans (strain ATCC 23270 / DSM 14882 / CIP 104768 / NCIMB 8455) (Ferrobacillus ferrooxidans (strain ATCC 23270))	YhbU type
B7J8F4_ACIF2	Acidithiobacillus ferrooxidans (strain ATCC 23270 / DSM 14882 / CIP 104768 / NCIMB 8455) (Ferrobacillus ferrooxidans (strain ATCC 23270))	YhbV type
A0LRZ6_ACIC1	Acidothermus cellulolyticus (strain ATCC 43068 / 11B)	PepU32#6
A1TRR2_ACIAC	Acidovorax citrulli (strain AAC00-1) (Acidovorax avenae subsp. citrulli)	RlhA1
A1TPA4_ACIAC	Acidovorax citrulli (strain AAC00-1) (Acidovorax avenae subsp. citrulli)	TrhP
C5T4G9_ACIDE	Acidovorax delafieldii 2AN	RlhA1
C5T9C4_ACIDE	Acidovorax delafieldii 2AN	TrhP
C5T5T6_ACIDE	Acidovorax delafieldii 2AN	YhbU type
C5T5T7_ACIDE	Acidovorax delafieldii 2AN	YhbV type
A1W872_ACISJ	Acidovorax sp. (strain JS42)	RlhA1
A1W9J9_ACISJ	Acidovorax sp. (strain JS42)	TrhP
A1WAR8_ACISJ	Acidovorax sp. (strain JS42)	YhbU type
A1WAR9_ACISJ	Acidovorax sp. (strain JS42)	YhbV type
J0KHL1_9BURK	Acidovorax sp. CF316	RlhA1
J0TZ34_9BURK	Acidovorax sp. CF316	TrhP
K0I3B7_9BURK	Acidovorax sp. KKS102	RlhA1
K0I4S7_9BURK	Acidovorax sp. KKS102	TrhP
K0HZ21_9BURK	Acidovorax sp. KKS102	YhbU type
K0I5D9_9BURK	Acidovorax sp. KKS102	YhbV type
B0VL41_ACIBS	Acinetobacter baumannii (strain SDF)	TrhP
V2UVK7_9GAMM	Acinetobacter brisouii CIP 110357	TrhP
N8ZJB2_9GAMM	Acinetobacter gerneri DSM 14967 = CIP 107464	TrhP
N8S4X0_ACIGI	Acinetobacter guillouiae CIP 63.46	TrhP
C6RSQ3_ACIRA	Acinetobacter radioresistens SK82	TrhP
R5SVG0_9GAMM	Acinetobacter sp. CAG:196	RlhA1
R5SI67_9GAMM	Acinetobacter sp. CAG:196	TrhP
A0A0A3X4F6_9GAMM	Acinetobacter sp. HR7	TrhP
A3N1D4_ACTP2	Actinobacillus pleuropneumoniae serotype 5b (strain L20)	TrhP
A6VN02_ACTSZ	Actinobacillus succinogenes (strain ATCC 55618 / 130Z)	TrhP
J9DWA5_9ACTN	actinobacterium SCGC AAA027-L06	PepU32#6
X1WQ26_ACYPI	Acyrthosiphon pisum (Pea aphid)	YhbU type
S6CKH1_9ACTN	Adlercreutzia equolifaciens DSM 19450	PepU32#1
S6CDH7_9ACTN	Adlercreutzia equolifaciens DSM 19450	PepU32#6
S6CDM7_9ACTN_1	Adlercreutzia equolifaciens DSM 19450	RlhA1
S6CDM7_9ACTN_2	Adlercreutzia equolifaciens DSM 19450	RlhA2
A0KH35_AERHH	Aeromonas hydrophila subsp. hydrophila (strain ATCC 7966 / DSM 30187 / JCM 1027 / KCTC 2358 / NCIMB 9240)	RlhA1
A0KH13_AERHH	Aeromonas hydrophila subsp. hydrophila (strain ATCC 7966 / DSM 30187 / JCM 1027 / KCTC 2358 / NCIMB 9240)	TrhP
A0KJ27_AERHH	Aeromonas hydrophila subsp. hydrophila (strain ATCC 7966 / DSM 30187 / JCM 1027 / KCTC 2358 / NCIMB 9240)	YhbU type
A0KJ26_AERHH	Aeromonas hydrophila subsp. hydrophila (strain ATCC 7966 / DSM 30187 / JCM 1027 / KCTC 2358 / NCIMB 9240)	YhbV type
C4ZAX9_AGARV	Agathobacter rectalis (strain ATCC 33656 / DSM 3377 / JCM 17463 / KCTC 5835 / VPI 0990) (Eubacterium rectale)	PepU32#1
C4Z9W2_AGARV	Agathobacter rectalis (strain ATCC 33656 / DSM 3377 / JCM 17463 / KCTC 5835 / VPI 0990) (Eubacterium rectale)	RlhA1
C9R5S7_AGGAD	Aggregatibacter actinomycetemcomitans serotype C (strain D11S-1) (Actinobacillus actinomycetemcomitans)	TrhP
A9CGK4_AGRFC	Agrobacterium fabrum (strain C58 / ATCC 33970) (Agrobacterium tumefaciens (strain C58))	YhbU type
A9CGK5_AGRFC	Agrobacterium fabrum (strain C58 / ATCC 33970) (Agrobacterium tumefaciens (strain C58))	YhbV type
B2URM8_AKKM8	Akkermansia muciniphila (strain ATCC BAA-835 / Muc)	PepU32#4
B2UQL4_AKKM8_1	Akkermansia muciniphila (strain ATCC BAA-835 / Muc)	RlhA1
B2UQL4_AKKM8_2	Akkermansia muciniphila (strain ATCC BAA-835 / Muc)	RlhA2
U1ZQU5_9BURK	Alcaligenes sp. EGD-AK7	YhbU type
U1YD85_9BURK	Alcaligenes sp. EGD-AK7	YhbV type
K0CG79_ALCDB	Alcanivorax dieselolei (strain DSM 16502 / CGMCC 1.3690 / B-5)	YhbU type
K0CIF7_ALCDB	Alcanivorax dieselolei (strain DSM 16502 / CGMCC 1.3690 / B-5)	YhbV type
F4G4Z7_ALIDK	Alicycliphilus denitrificans (strain DSM 14773 / CIP 107495 / K601)	RlhA1
F4GAG8_ALIDK	Alicycliphilus denitrificans (strain DSM 14773 / CIP 107495 / K601)	TrhP
F4GD38_ALIDK	Alicycliphilus denitrificans (strain DSM 14773 / CIP 107495 / K601)	YhbU type
F4GD37_ALIDK	Alicycliphilus denitrificans (strain DSM 14773 / CIP 107495 / K601)	YhbV type
I3YKV0_ALIFI	Alistipes finegoldii (strain DSM 17242 / JCM 16770 / AHN 2437 / CCUG 46020 / CIP 107999)	PepU32#4
I3YID2_ALIFI	Alistipes finegoldii (strain DSM 17242 / JCM 16770 / AHN 2437 / CCUG 46020 / CIP 107999)	RlhA1
G5HA52_9BACT	Alistipes indistinctus YIT 12060	PepU32#4
G5H9X2_9BACT	Alistipes indistinctus YIT 12060	RlhA1
R7JM20_9BACT	Alistipes putredinis CAG:67	PepU32#4
R7JLG7_9BACT	Alistipes putredinis CAG:67	RlhA1
D4IL00_9BACT	Alistipes shahii WAL 8301	PepU32#4
D4IPC6_9BACT	Alistipes shahii WAL 8301	RlhA1
R5X423_9BACT	Alistipes sp. CAG:157	PepU32#4
R5W8I7_9BACT	Alistipes sp. CAG:157	RlhA1
R6WRB9_9BACT	Alistipes sp. CAG:268	PepU32#4
R6VML9_9BACT	Alistipes sp. CAG:268	RlhA1
R6XSI2_9BACT	Alistipes sp. CAG:29	PepU32#4
R6XRW7_9BACT	Alistipes sp. CAG:29	RlhA1
R6XIK2_9BACT	Alistipes sp. CAG:435	PepU32#4
R6YF96_9BACT	Alistipes sp. CAG:435	RlhA1
R5I5C6_9BACT	Alistipes sp. CAG:831	PepU32#4
R5I340_9BACT	Alistipes sp. CAG:831	RlhA1
Q0A6Q9_ALKEH	Alkalilimnicola ehrlichii (strain ATCC BAA-1101 / DSM 17681 / MLHE-1)	YhbU type
Q0A6R0_ALKEH	Alkalilimnicola ehrlichii (strain ATCC BAA-1101 / DSM 17681 / MLHE-1)	YhbV type
A6TR07_ALKMQ	Alkaliphilus metalliredigens (strain QYMF)	PepU32#1
A6TNQ1_ALKMQ_1	Alkaliphilus metalliredigens (strain QYMF)	RlhA1
A6TNQ1_ALKMQ_2	Alkaliphilus metalliredigens (strain QYMF)	RlhA2
A8MGH3_ALKOO	Alkaliphilus oremlandii (strain OhILAs) (Clostridium oremlandii (strain OhILAs))	PepU32#1
A8MI75_ALKOO_1	Alkaliphilus oremlandii (strain OhILAs) (Clostridium oremlandii (strain OhILAs))	RlhA1
A8MI75_ALKOO_2	Alkaliphilus oremlandii (strain OhILAs) (Clostridium oremlandii (strain OhILAs))	RlhA2
D3RN41_ALLVD	Allochromatium vinosum (strain ATCC 17899 / DSM 180 / NBRC 103801 / NCIMB 10441 / D) (Chromatium vinosum)	TrhP
D3RRV0_ALLVD	Allochromatium vinosum (strain ATCC 17899 / DSM 180 / NBRC 103801 / NCIMB 10441 / D) (Chromatium vinosum)	YhbU type
D3RRV1_ALLVD	Allochromatium vinosum (strain ATCC 17899 / DSM 180 / NBRC 103801 / NCIMB 10441 / D) (Chromatium vinosum)	YhbV type
C9LH94_9BACT	Alloprevotella tannerae ATCC 51259	PepU32#4
C9LJ82_9BACT	Alloprevotella tannerae ATCC 51259	RlhA1
F2GAN3_ALTMD	Alteromonas mediterranea (strain DSM 17117 / CIP 110805 / LMG 28347 / Deep ecotype)	YhbU type
F2GAN4_ALTMD	Alteromonas mediterranea (strain DSM 17117 / CIP 110805 / LMG 28347 / Deep ecotype)	YhbV type
F5ZAN9_ALTSS	Alteromonas sp. (strain SN2)	RlhA1
A0A0N1JRU8_9NEIS	Amantichitinum ursilacus	RlhA1
A0A0N0GQA2_9NEIS	Amantichitinum ursilacus	TrhP
A0A0N0XI99_9NEIS	Amantichitinum ursilacus	YhbU type
A0A0N0XHV7_9NEIS	Amantichitinum ursilacus	YhbV type
C9RBR5_AMMDK_1	Ammonifex degensii (strain DSM 10501 / KC4)	RlhA1
C9RBR5_AMMDK_2	Ammonifex degensii (strain DSM 10501 / KC4)	RlhA2
K0J2R1_AMPXN	Amphibacillus xylanus (strain ATCC 51415 / DSM 6626 / JCM 7361 / LMG 17667 / NBRC 15112 / Ep01)	TrhP2
K0J7I0_AMPXN	Amphibacillus xylanus (strain ATCC 51415 / DSM 6626 / JCM 7361 / LMG 17667 / NBRC 15112 / Ep01)	TrhP1
K9ZD65_ANACC_1	Anabaena cylindrica (strain ATCC 27899 / PCC 7122)	RlhA1
K9ZD65_ANACC_2	Anabaena cylindrica (strain ATCC 27899 / PCC 7122)	RlhA2
K7WWD1_9NOST_1	Anabaena sp. 90	RlhA1
K7WWD1_9NOST_2	Anabaena sp. 90	RlhA2
F0GZG5_9FIRM	Anaerococcus hydrogenalis ACS-025-V-Sch4	PepU32#1
F0H2N3_9FIRM	Anaerococcus hydrogenalis ACS-025-V-Sch4	RlhA1
C2BDG3_9FIRM	Anaerococcus lactolyticus ATCC 51172	PepU32#1
C2BE80_9FIRM	Anaerococcus lactolyticus ATCC 51172	RlhA1
C7RHL0_ANAPD	Anaerococcus prevotii (strain ATCC 9321 / DSM 20548 / JCM 6508 / PC1) (Peptostreptococcus prevotii) (Peptococcus prevotii)	PepU32#1
C7RDU7_ANAPD	Anaerococcus prevotii (strain ATCC 9321 / DSM 20548 / JCM 6508 / PC1) (Peptostreptococcus prevotii) (Peptococcus prevotii)	RlhA1
C7HU24_9FIRM	Anaerococcus vaginalis ATCC 51170	PepU32#1
C7HV34_9FIRM	Anaerococcus vaginalis ATCC 51170	RlhA1
B1C7S0_9FIRM	Anaerofustis stercorihominis DSM 17244	PepU32#1
B1C9Y7_9FIRM_1	Anaerofustis stercorihominis DSM 17244	RlhA1
B1C9Y7_9FIRM_2	Anaerofustis stercorihominis DSM 17244	RlhA2
G9YH67_9FIRM	Anaeroglobus geminatus F0357	PepU32#1
E8N3G4_ANATU	Anaerolinea thermophila (strain DSM 14523 / JCM 11388 / NBRC 100420 / UNI-1)	RlhA1
D4MZU0_ANAHA	Anaerostipes hadrus	PepU32#1
D4MZJ0_ANAHA	Anaerostipes hadrus	RlhA1
R6QG30_9FIRM	Anaerostipes sp. CAG:276	PepU32#1
R6QVF9_9FIRM	Anaerostipes sp. CAG:276	RlhA1
B0PFG8_9FIRM	Anaerotruncus colihominis DSM 17241	PepU32#1
B0PGC9_9FIRM_1	Anaerotruncus colihominis DSM 17241	RlhA1
B0PGC9_9FIRM_2	Anaerotruncus colihominis DSM 17241	RlhA2
R7EVA9_9FIRM_1	Anaerotruncus sp. CAG:390	RlhA1
R7EVA9_9FIRM_2	Anaerotruncus sp. CAG:390	RlhA2
R5XJT0_9FIRM	Anaerotruncus sp. CAG:528	PepU32#1
R5XVE9_9FIRM	Anaerotruncus sp. CAG:528	RlhA1
A0A0D1VGZ3_ANEMI	Aneurinibacillus migulanus (Bacillus migulanus)	PepU32#6
A0A0D1YFT8_ANEMI_1	Aneurinibacillus migulanus (Bacillus migulanus)	RlhA1
A0A0D1YFT8_ANEMI_2	Aneurinibacillus migulanus (Bacillus migulanus)	RlhA2
A0A0D1XKY6_ANEMI	Aneurinibacillus migulanus (Bacillus migulanus)	TrhP2
A0A0D1V0T3_ANEMI	Aneurinibacillus migulanus (Bacillus migulanus)	TrhP1
B7GHY7_ANOFW_1	Anoxybacillus flavithermus (strain DSM 21510 / WK1)	RlhA1
B7GHY7_ANOFW_2	Anoxybacillus flavithermus (strain DSM 21510 / WK1)	RlhA2
B7GIT8_ANOFW	Anoxybacillus flavithermus (strain DSM 21510 / WK1)	TrhP2
B7GIT9_ANOFW	Anoxybacillus flavithermus (strain DSM 21510 / WK1)	TrhP1
O67129_AQUAE	Aquifex aeolicus (strain VF5)	PepU32#4
A0A0F3KKQ7_9NEIS	Aquitalea magnusonii	RlhA1
A0A0F3K269_9NEIS	Aquitalea magnusonii	TrhP
A0A0F3KEG6_9NEIS	Aquitalea magnusonii	YhbU type
A0A0F3KEM7_9NEIS	Aquitalea magnusonii	YhbV type
N0BDG7_9EURY	Archaeoglobus sulfaticallidus PM70-1	PepU32#6
N0BF80_9EURY	Archaeoglobus sulfaticallidus PM70-1	PepU32#6
N0BN12_9EURY	Archaeoglobus sulfaticallidus PM70-1	PepU32#6
A0A0G2ZMZ7_9DELT_1	Archangium gephyra	RlhA1
A0A0G2ZMZ7_9DELT_2	Archangium gephyra	RlhA2
A8EW82_ARCB4	Arcobacter butzleri (strain RM4018)	PepU32#2
D5V6F9_ARCNC	Arcobacter nitrofigilis (strain ATCC 33309 / DSM 7299 / LMG 7604 / NCTC 12251 / CI) (Campylobacter nitrofigilis)	PepU32#2
Q5P0U2_AROAE	Aromatoleum aromaticum (strain EbN1) (Azoarcus sp. (strain EbN1))	PepU32#6
Q5P5Q2_AROAE	Aromatoleum aromaticum (strain EbN1) (Azoarcus sp. (strain EbN1))	PepU32#6
Q5P4S1_AROAE	Aromatoleum aromaticum (strain EbN1) (Azoarcus sp. (strain EbN1))	TrhP
Q5P3F8_AROAE	Aromatoleum aromaticum (strain EbN1) (Azoarcus sp. (strain EbN1))	YhbU type
Q5P3F9_AROAE	Aromatoleum aromaticum (strain EbN1) (Azoarcus sp. (strain EbN1))	YhbV type
A0A0M2VGV6_9GAMM	Arsukibacterium sp. MJ3	TrhP
A0A0M2VJL5_9GAMM	Arsukibacterium sp. MJ3	YhbU type
A0A0M2VGY5_9GAMM	Arsukibacterium sp. MJ3	YhbV type
F9VKE4_ARTSS	Arthromitus sp. (strain SFB-mouse-Japan)	PepU32#1
F9VJJ2_ARTSS_1	Arthromitus sp. (strain SFB-mouse-Japan)	RlhA1
F9VJJ2_ARTSS_2	Arthromitus sp. (strain SFB-mouse-Japan)	RlhA2
D4ZWL9_ARTPN	Arthrospira platensis (strain NIES-39 / IAM M-135) (Spirulina platensis)	TrhP2
D4ZWM0_ARTPN	Arthrospira platensis (strain NIES-39 / IAM M-135) (Spirulina platensis)	TrhP1
N2BPB8_9ACTN	Atopobium minutum 10063974	PepU32#1
N2BXI9_9ACTN_1	Atopobium minutum 10063974	RlhA1
N2BXI9_9ACTN_2	Atopobium minutum 10063974	RlhA2
C8W7I4_ATOPD_1	Atopobium parvulum (strain ATCC 33793 / DSM 20469 / JCM 10300 / VPI 0546) (Streptococcus parvulus) (Peptostreptococcus parvulus)	RlhA1
C8W7I4_ATOPD_2	Atopobium parvulum (strain ATCC 33793 / DSM 20469 / JCM 10300 / VPI 0546) (Streptococcus parvulus) (Peptostreptococcus parvulus)	RlhA2
B9CL45_9ACTN_1	Atopobium rimae ATCC 49626	RlhA1
B9CL45_9ACTN_2	Atopobium rimae ATCC 49626	RlhA2
F1T653_9ACTN_1	Atopobium vaginae DSM 15829	RlhA1
F1T653_9ACTN_2	Atopobium vaginae DSM 15829	RlhA2
E1L2C0_9ACTN_1	Atopobium vaginae PB189-T1-4	RlhA1
E1L2C0_9ACTN_2	Atopobium vaginae PB189-T1-4	RlhA2
F0Y9G7_AURAN_1	Aureococcus anophagefferens (Harmful bloom alga)	RlhA1
F0Y9G7_AURAN_2	Aureococcus anophagefferens (Harmful bloom alga)	RlhA2
A0A0F5EWA8_AVIPA	Avibacterium paragallinarum (Haemophilus gallinarum)	TrhP
A1K4W3_AZOSB	Azoarcus sp. (strain BH72)	RlhA1
A1KC35_AZOSB	Azoarcus sp. (strain BH72)	TrhP
A1K2D6_AZOSB	Azoarcus sp. (strain BH72)	YhbU type
A1K2D5_AZOSB	Azoarcus sp. (strain BH72)	YhbV type
H0PVG7_9RHOO	Azoarcus sp. KH32C	PepU32#6
H0Q086_9RHOO	Azoarcus sp. KH32C	PepU32#6
H0Q088_9RHOO	Azoarcus sp. KH32C	PepU32#6
H0Q089_9RHOO	Azoarcus sp. KH32C	PepU32#6
H0Q090_9RHOO	Azoarcus sp. KH32C	PepU32#6
H0PRK7_9RHOO	Azoarcus sp. KH32C	RlhA1
H0Q0K4_9RHOO	Azoarcus sp. KH32C	TrhP
H0Q334_9RHOO	Azoarcus sp. KH32C	YhbU type
H0Q333_9RHOO	Azoarcus sp. KH32C	YhbV type
B6YRP5_AZOPC	Azobacteroides pseudotrichonymphae genomovar. CFP2	PepU32#4
G8AXZ7_AZOBR	Azospirillum brasilense Sp245	YhbU type
G8AXZ8_AZOBR	Azospirillum brasilense Sp245	YhbV type
G7ZDY9_AZOL4	Azospirillum lipoferum (strain 4B)	YhbU type
G7ZDZ0_AZOL4	Azospirillum lipoferum (strain 4B)	YhbV type
D3P3E4_AZOS1	Azospirillum sp. (strain B510)	YhbU type
D3P3E5_AZOS1	Azospirillum sp. (strain B510)	YhbV type
R6J941_9PROT	Azospirillum sp. CAG:239	RlhA1
R6J6D0_9PROT	Azospirillum sp. CAG:239	TrhP
R6I2L1_9PROT	Azospirillum sp. CAG:260	RlhA1
R6IQE3_9PROT	Azospirillum sp. CAG:260	TrhP
C1DDS2_AZOVD	Azotobacter vinelandii (strain DJ / ATCC BAA-1303)	RlhA1
C1DFZ4_AZOVD	Azotobacter vinelandii (strain DJ / ATCC BAA-1303)	TrhP
A0A0F5ICV4_9BACI	Bacillaceae bacterium MTCC 8252	TrhP2
A0A0F5ICC4_9BACI	Bacillaceae bacterium MTCC 8252	TrhP1
A0A094WPQ3_BACAO	Bacillus alcalophilus ATCC 27647 = CGMCC 1.3604	TrhP2
A0A094YWV6_BACAO	Bacillus alcalophilus ATCC 27647 = CGMCC 1.3604	TrhP1
D1MPZ2_BACAN	Bacillus anthracis	TrhP2
Q81LK7_BACAN	Bacillus anthracis	TrhP1
K6D8Q9_BACAZ	Bacillus azotoformans LMG 9581	PepU32#6
K6E571_BACAZ_1	Bacillus azotoformans LMG 9581	RlhA1
K6E571_BACAZ_2	Bacillus azotoformans LMG 9581	RlhA2
K6DK02_BACAZ	Bacillus azotoformans LMG 9581	TrhP2
K6CBZ1_BACAZ	Bacillus azotoformans LMG 9581	TrhP1
A0A0C2Y5D4_BACBA	Bacillus badius	PepU32#6
A0A0C2TPW3_BACBA	Bacillus badius	TrhP2
A0A0C2Y7X2_BACBA	Bacillus badius	TrhP1
K6DTR1_9BACI	Bacillus bataviensis LMG 21833	PepU32#6
K6BY01_9BACI	Bacillus bataviensis LMG 21833	TrhP2
K6DSP3_9BACI	Bacillus bataviensis LMG 21833	TrhP1
A0A0M2T3J0_9BACI	Bacillus campisalis	PepU32#6
A0A0M2SFQ0_9BACI	Bacillus campisalis	TrhP2
A0A0M2SEF1_9BACI	Bacillus campisalis	TrhP1
E6TWD2_BACCJ_1	Bacillus cellulosilyticus (strain ATCC 21833 / DSM 2522 / FERM P-1141 / JCM 9156 / N-4)	RlhA1
E6TWD2_BACCJ_2	Bacillus cellulosilyticus (strain ATCC 21833 / DSM 2522 / FERM P-1141 / JCM 9156 / N-4)	RlhA2
E6TVB1_BACCJ	Bacillus cellulosilyticus (strain ATCC 21833 / DSM 2522 / FERM P-1141 / JCM 9156 / N-4)	TrhP2
E6TVB2_BACCJ	Bacillus cellulosilyticus (strain ATCC 21833 / DSM 2522 / FERM P-1141 / JCM 9156 / N-4)	TrhP1
Q817Z3_BACCR	Bacillus cereus (strain ATCC 14579 / DSM 31 / JCM 2152 / NBRC 15305 / NCIMB 9373 / NRRL B-3711)	TrhP2
Q817Z4_BACCR	Bacillus cereus (strain ATCC 14579 / DSM 31 / JCM 2152 / NBRC 15305 / NCIMB 9373 / NRRL B-3711)	TrhP1
C2WCF1_BACCE	Bacillus cereus Rock3-44	TrhP2
C2WCF0_BACCE	Bacillus cereus Rock3-44	TrhP1
G2TMJ6_BACCO	Bacillus coagulans 36D1	TrhP2
G2TMJ5_BACCO	Bacillus coagulans 36D1	TrhP1
A7GT61_BACCN	Bacillus cytotoxicus (strain DSM 22905 / CIP 110041 / 391-98 / NVH 391-98)	TrhP2
A7GT60_BACCN	Bacillus cytotoxicus (strain DSM 22905 / CIP 110041 / 391-98 / NVH 391-98)	TrhP1
A0A0M9WTF0_9BACI	Bacillus decisifrondis	TrhP2
A0A0M8PQ21_9BACI	Bacillus decisifrondis	TrhP1
A0A0H4KHC1_9BACI	Bacillus endophyticus	PepU32#6
A0A0H4KJG3_9BACI	Bacillus endophyticus	TrhP2
A0A0H4KMY4_9BACI	Bacillus endophyticus	TrhP1
Q9KDE0_BACHD	Bacillus halodurans (strain ATCC BAA-125 / DSM 18197 / FERM 7344 / JCM 9153 / C-125)	TrhP2
Q9KDD9_BACHD	Bacillus halodurans (strain ATCC BAA-125 / DSM 18197 / FERM 7344 / JCM 9153 / C-125)	TrhP1
U5LCM5_9BACI	Bacillus infantis NRRL B-14911	TrhP2
U5LDX7_9BACI	Bacillus infantis NRRL B-14911	TrhP1
Q65GT1_BACLD	Bacillus licheniformis (strain ATCC 14580 / DSM 13 / JCM 2505 / NBRC 12200 / NCIMB 9375 / NRRL NRS-1264 / Gibson 46)	TrhP2
Q65GT2_BACLD	Bacillus licheniformis (strain ATCC 14580 / DSM 13 / JCM 2505 / NBRC 12200 / NCIMB 9375 / NRRL NRS-1264 / Gibson 46)	TrhP1
D5DSZ7_BACMQ	Bacillus megaterium (strain ATCC 12872 / QMB1551)	TrhP2
D5DSZ6_BACMQ	Bacillus megaterium (strain ATCC 12872 / QMB1551)	TrhP1
A0A068LZ90_BACMT	Bacillus methanolicus MGA3	TrhP2
I3EAS7_BACMT	Bacillus methanolicus MGA3	TrhP1
D3FW00_BACPE	Bacillus pseudofirmus (strain OF4)	TrhP2
D3FW01_BACPE	Bacillus pseudofirmus (strain OF4)	TrhP1
A8FFM0_BACP2	Bacillus pumilus (strain SAFR-032)	TrhP2
A8FFL9_BACP2	Bacillus pumilus (strain SAFR-032)	TrhP1
D6XWW2_BACIE	Bacillus selenitireducens (strain ATCC 700615 / DSM 15326 / MLS10)	TrhP2
D6XWW1_BACIE	Bacillus selenitireducens (strain ATCC 700615 / DSM 15326 / MLS10)	TrhP1
A0A0H4P5Y9_9BACI	Bacillus smithii	TrhP2
A0A0H4PIZ7_9BACI	Bacillus smithii	TrhP1
A0A0A8JG60_BACSX	Bacillus sp. (strain OxB-1)	PepU32#6
A0A0A8JNE8_BACSX	Bacillus sp. (strain OxB-1)	PepU32#6
N0AYF6_9BACI	Bacillus sp. 1NLA3E	TrhP2
N0B371_9BACI	Bacillus sp. 1NLA3E	TrhP1
E5WFX5_9BACI	Bacillus sp. 2_A_57_CT2	PepU32#6
E5WIV9_9BACI	Bacillus sp. 2_A_57_CT2	TrhP2
E5WIV8_9BACI	Bacillus sp. 2_A_57_CT2	TrhP1
A0A098F007_9BACI	Bacillus sp. B-jedd	TrhP2
A0A098F1F1_9BACI	Bacillus sp. B-jedd	TrhP1
R7EZK1_9BACI	Bacillus sp. CAG:988	RlhA1
R7F345_9BACI	Bacillus sp. CAG:988	TrhP2
R7F2Q5_9BACI	Bacillus sp. CAG:988	TrhP1
A0A0N0VNU4_9BACI	Bacillus sp. CHD6a	TrhP2
A0A0M9GSZ8_9BACI	Bacillus sp. CHD6a	TrhP1
A0A0M2PNS7_9BACI	Bacillus sp. SA1-12	PepU32#6
A0A0M2PB63_9BACI	Bacillus sp. SA1-12	TrhP2
A0A0M2PCM6_9BACI	Bacillus sp. SA1-12	TrhP1
A0A077J4S8_9BACI	Bacillus sp. X1(2014)	TrhP2
A0A077J4S2_9BACI	Bacillus sp. X1(2014)	TrhP1
YRRN_BACSU	Bacillus subtilis (strain 168)	TrhP2
PepU32#3_BACSU	Bacillus subtilis (strain 168)	TrhP1
A0A090IVJ8_9BACI	Bacillus thermoamylovorans	TrhP2
A0A090J2M0_9BACI	Bacillus thermoamylovorans	TrhP1
W1SCQ7_9BACI	Bacillus vireti LMG 21834	TrhP2
W1SDQ0_9BACI	Bacillus vireti LMG 21834	TrhP1
U5Q7W9_9BACT	Bacteroidales bacterium CF	PepU32#4
U5Q5W0_9BACT	Bacteroidales bacterium CF	RlhA1
R5URS5_9BACE	Bacteroides caccae CAG:21	PepU32#4
R5UEU0_9BACE	Bacteroides caccae CAG:21	RlhA1
R6K7T3_9BACE	Bacteroides cellulosilyticus CAG:158	RlhA1
R6LCY1_9BACE	Bacteroides clarus CAG:160	PepU32#4
R6L4U4_9BACE	Bacteroides clarus CAG:160	RlhA1
B3JL99_9BACE	Bacteroides coprocola DSM 17136	PepU32#4
B3JL34_9BACE	Bacteroides coprocola DSM 17136	RlhA1
R6SFJ2_9BACE	Bacteroides coprophilus CAG:333	PepU32#4
R6T8E4_9BACE	Bacteroides coprophilus CAG:333	RlhA1
F3ZR68_9BACE	Bacteroides coprosuis DSM 18011	PepU32#4
F3ZSB5_9BACE	Bacteroides coprosuis DSM 18011	RlhA1
R5K4I8_9BACE	Bacteroides eggerthii CAG:109	PepU32#4
R5JML8_9BACE	Bacteroides eggerthii CAG:109	RlhA1
R6RQB3_9BACE	Bacteroides finegoldii CAG:203	PepU32#4
R6T1Y6_9BACE	Bacteroides finegoldii CAG:203	RlhA1
F3PU10_9BACE	Bacteroides fluxus YIT 12057	PepU32#4
F3PRK5_9BACE	Bacteroides fluxus YIT 12057	RlhA1
Q5L7D5_BACFN	Bacteroides fragilis (strain ATCC 25285 / DSM 2151 / JCM 11019 / NCTC 9343)	PepU32#4
Q5LHS6_BACFN	Bacteroides fragilis (strain ATCC 25285 / DSM 2151 / JCM 11019 / NCTC 9343)	RlhA1
E6SP02_BACT6	Bacteroides helcogenes (strain ATCC 35417 / DSM 20613 / JCM 6297 / P 36-108)	PepU32#4
E6SSQ4_BACT6	Bacteroides helcogenes (strain ATCC 35417 / DSM 20613 / JCM 6297 / P 36-108)	RlhA1
R5MIC6_9BACE	Bacteroides intestinalis CAG:564	PepU32#4
R5M6Z7_9BACE	Bacteroides intestinalis CAG:564	RlhA1
R7AE46_9BACE	Bacteroides pectinophilus CAG:437	PepU32#1
R7B0U7_9BACE	Bacteroides pectinophilus CAG:437	RlhA1
R5V8J5_9BACE	Bacteroides plebeius CAG:211	PepU32#4
R5VKL6_9BACE	Bacteroides plebeius CAG:211	RlhA1
F0R872_BACSH	Bacteroides salanitronis (strain DSM 18170 / JCM 13567 / BL78)	PepU32#4
F0R776_BACSH	Bacteroides salanitronis (strain DSM 18170 / JCM 13567 / BL78)	RlhA1
R5BU33_9BACE	Bacteroides sp. CAG:1060	PepU32#4
R5Y4X9_9BACE	Bacteroides sp. CAG:144	PepU32#4
R5Y4T8_9BACE	Bacteroides sp. CAG:144	RlhA1
R5JBQ2_9BACE	Bacteroides sp. CAG:189	PepU32#4
R5JGD6_9BACE	Bacteroides sp. CAG:189	RlhA1
R6NT20_9BACE	Bacteroides sp. CAG:443	PepU32#4
R6MZI3_9BACE	Bacteroides sp. CAG:443	RlhA1
R7CY23_9BACE	Bacteroides sp. CAG:462	PepU32#4
R7CXJ1_9BACE	Bacteroides sp. CAG:462	RlhA1
R6CVM2_9BACE	Bacteroides sp. CAG:530	PepU32#4
R6DDB9_9BACE	Bacteroides sp. CAG:530	RlhA1
R5RXV3_9BACE	Bacteroides sp. CAG:545	PepU32#4
R5SEI6_9BACE	Bacteroides sp. CAG:545	RlhA1
R5CD48_9BACE	Bacteroides sp. CAG:598	PepU32#4
R6F959_9BACE	Bacteroides sp. CAG:633	PepU32#4
R6EFU3_9BACE	Bacteroides sp. CAG:709	PepU32#4
R6YTH5_9BACE	Bacteroides sp. CAG:714	PepU32#4
R6Y7C2_9BACE	Bacteroides sp. CAG:714	RlhA1
R6D7R7_9BACE	Bacteroides sp. CAG:754	PepU32#4
R6DBY8_9BACE	Bacteroides sp. CAG:754	RlhA1
R6T8T3_9BACE	Bacteroides sp. CAG:770	PepU32#4
R6TZ46_9BACE	Bacteroides sp. CAG:770	RlhA1
R6ZTL4_9BACE	Bacteroides sp. CAG:875	RlhA1
R5AZR9_9BACE	Bacteroides sp. CAG:927	PepU32#4
R5B8F6_9BACE	Bacteroides sp. CAG:927	RlhA1
R7NRK6_9BACE	Bacteroides sp. CAG:98	PepU32#4
R7NQH1_9BACE	Bacteroides sp. CAG:98	RlhA1
Q8A383_BACTN	Bacteroides thetaiotaomicron (strain ATCC 29148 / DSM 2079 / NCTC 10582 / E50 / VPI-5482)	PepU32#4
Q8A532_BACTN	Bacteroides thetaiotaomicron (strain ATCC 29148 / DSM 2079 / NCTC 10582 / E50 / VPI-5482)	RlhA1
R7ELC9_9BACE	Bacteroides uniformis CAG:3	PepU32#4
R7EID4_9BACE	Bacteroides uniformis CAG:3	RlhA1
A6KZB1_BACV8	Bacteroides vulgatus (strain ATCC 8482 / DSM 1447 / JCM 5826 / NBRC 14291 / NCTC 11154)	PepU32#4
A6L1Z4_BACV8	Bacteroides vulgatus (strain ATCC 8482 / DSM 1447 / JCM 5826 / NBRC 14291 / NCTC 11154)	RlhA1
D6CYI4_9BACE	Bacteroides xylanisolvens XB1A	PepU32#4
D6D7Z9_9BACE	Bacteroides xylanisolvens XB1A	RlhA1
D7JH94_9BACT	Bacteroidetes oral taxon 274 str. F0058	PepU32#4
D7JDW0_9BACT	Bacteroidetes oral taxon 274 str. F0058	RlhA1
W0EU54_9PORP	Barnesiella viscericola DSM 18177	PepU32#4
W0EN68_9PORP	Barnesiella viscericola DSM 18177	RlhA1
A0A077DH61_9BURK	Basilea psittacipulmonis DSM 24701	TrhP
Q6MPD3_BDEBA_1	Bdellovibrio bacteriovorus (strain ATCC 15356 / DSM 50701 / NCIB 9529 / HD100)	RlhA1
Q6MPD3_BDEBA_2	Bdellovibrio bacteriovorus (strain ATCC 15356 / DSM 50701 / NCIB 9529 / HD100)	RlhA2
Q6MKQ7_BDEBA	Bdellovibrio bacteriovorus (strain ATCC 15356 / DSM 50701 / NCIB 9529 / HD100)	TrhP
A0A0A2VZY6_BEABA	Beauveria bassiana D1-5	RlhA1
A0A0A2WLK1_BEABA	Beauveria bassiana D1-5	TrhP
I3CH41_9GAMM	Beggiatoa alba B18LD	TrhP
A7BV77_9GAMM	Beggiatoa sp. PS	TrhP
A7BV78_9GAMM	Beggiatoa sp. PS	TrhP
A7BMS3_9GAMM	Beggiatoa sp. SS	TrhP
K1LS15_9FLAO	Bergeyella zoohelcum ATCC 43767	PepU32#4
Q1N0R0_9GAMM	Bermanella marisrubri	TrhP
A0A0N1ADP0_9PROT	beta proteobacterium AAP65	RlhA1
M4R460_BIBTR	Bibersteinia trehalosi USDA-ARS-USMARC-192	TrhP
A1A015_BIFAA	Bifidobacterium adolescentis (strain ATCC 15703 / DSM 20083 / NCTC 11814 / E194a)	PepU32#1
C4FH94_9BIFI	Bifidobacterium angulatum DSM 20098 = JCM 7096	PepU32#1
B8DVW6_BIFA0	Bifidobacterium animalis subsp. lactis (strain AD011)	PepU32#1
I3WJX4_BIFBI	Bifidobacterium bifidum BGN4	PepU32#1
D4BQJ0_BIFBR	Bifidobacterium breve DSM 20213 = JCM 1192	PepU32#1
D2Q8B6_BIFDB	Bifidobacterium dentium (strain ATCC 27534 / DSM 20436 / JCM 1195 / Bd1)	PepU32#1
D1NVK1_9BIFI	Bifidobacterium gallicum DSM 20093 = LMG 11596	PepU32#1
A0A0A7I0V0_9BIFI	Bifidobacterium kashiwanohense PV20-2	PepU32#1
Q8G7E0_BIFLO	Bifidobacterium longum (strain NCC 2705)	PepU32#1
D6DA38_BIFLN	Bifidobacterium longum subsp. longum F8	PepU32#1
A0A0A7IAJ0_9BIFI	Bifidobacterium pseudolongum PV8-2	PepU32#1
A0A087DJT4_9BIFI	Bifidobacterium scardovii	PepU32#1
M4RTE4_9BIFI	Bifidobacterium thermophilum RBL67	PepU32#1
E5Y962_BILWA	Bilophila wadsworthia 3_1_6	RlhA1
E5Y5I9_BILWA	Bilophila wadsworthia 3_1_6	TrhP
A3ZPL2_9PLAN_1	Blastopirellula marina DSM 3645	RlhA1
A3ZPL2_9PLAN_2	Blastopirellula marina DSM 3645	RlhA2
R5BTA5_9FIRM	Blautia hydrogenotrophica CAG:147	PepU32#1
R5C2Z5_9FIRM	Blautia hydrogenotrophica CAG:147	RlhA1
D4LRY6_9FIRM	Blautia obeum A2-162	PepU32#1
R6KS19_9FIRM	Blautia sp. CAG:237	PepU32#1
R6KXE6_9FIRM	Blautia sp. CAG:237	PepU32#6
R6L185_9FIRM	Blautia sp. CAG:237	RlhA1
R5X0X1_9FIRM	Blautia sp. CAG:257	PepU32#1
R5XQN4_9FIRM_1	Blautia sp. CAG:257	RlhA1
R5XQN4_9FIRM_2	Blautia sp. CAG:257	RlhA2
R7JPV1_9FIRM	Blautia sp. CAG:37	PepU32#1
R7JMJ7_9FIRM_1	Blautia sp. CAG:37	RlhA1
R7JMJ7_9FIRM_2	Blautia sp. CAG:37	RlhA2
R6GJU2_9FIRM	Blautia sp. CAG:52	PepU32#1
R6G9S4_9FIRM	Blautia sp. CAG:52	PepU32#6
R6G9Z2_9FIRM	Blautia sp. CAG:52	RlhA1
A9ITL0_BORPD	Bordetella petrii (strain ATCC BAA-461 / DSM 12804 / CCUG 43448)	YhbU type
A9ITK8_BORPD	Bordetella petrii (strain ATCC BAA-461 / DSM 12804 / CCUG 43448)	YhbV type
C0QV29_BRAHW	Brachyspira hyodysenteriae (strain ATCC 49526 / WA1)	RlhA1
C0QZ99_BRAHW	Brachyspira hyodysenteriae (strain ATCC 49526 / WA1)	TrhP
R5HFW2_9SPIR	Brachyspira sp. CAG:484	RlhA1
R5HJ38_9SPIR	Brachyspira sp. CAG:484	TrhP
R5H6Z0_9SPIR	Brachyspira sp. CAG:484	TrhP2
R5LV82_9SPIR	Brachyspira sp. CAG:700	TrhP
Q89D18_BRADU	Bradyrhizobium diazoefficiens (strain JCM 10833 / IAM 13628 / NBRC 14792 / USDA 110)	YhbU type
Q89D19_BRADU	Bradyrhizobium diazoefficiens (strain JCM 10833 / IAM 13628 / NBRC 14792 / USDA 110)	YhbV type
H0TSN3_9BRAD	Bradyrhizobium sp. STM 3843	YhbU type
H0TSN2_9BRAD	Bradyrhizobium sp. STM 3843	YhbV type
A0A0G4JXY4_9ENTR	Brenneria goodwinii	TrhP
A0A0G4JRR4_9ENTR	Brenneria goodwinii	YhbU type
A0A0G4JR80_9ENTR	Brenneria goodwinii	YhbV type
G7LTA7_9ENTR	Brenneria sp. EniD312	TrhP
G7LQT6_9ENTR	Brenneria sp. EniD312	YhbU type
G7LQT7_9ENTR	Brenneria sp. EniD312	YhbV type
C0ZI78_BREBN_1	Brevibacillus brevis (strain 47 / JCM 6285 / NBRC 100599)	RlhA1
C0ZI78_BREBN_2	Brevibacillus brevis (strain 47 / JCM 6285 / NBRC 100599)	RlhA2
A0A075R747_BRELA_1	Brevibacillus laterosporus LMG 15441	RlhA1
A0A075RAN4_BRELA_1	Brevibacillus laterosporus LMG 15441	RlhA1
A0A075R747_BRELA_2	Brevibacillus laterosporus LMG 15441	RlhA2
A0A075RAN4_BRELA_2	Brevibacillus laterosporus LMG 15441	RlhA2
A0A075R2M0_BRELA	Brevibacillus laterosporus LMG 15441	TrhP2
A0A075QZ85_BRELA	Brevibacillus laterosporus LMG 15441	TrhP1
J2R4X6_9BACL_1	Brevibacillus sp. CF112	RlhA1
J2R4X6_9BACL_2	Brevibacillus sp. CF112	RlhA2
Q2YJX6_BRUA2	Brucella abortus (strain 2308)	YhbU type
Q2YJX5_BRUA2	Brucella abortus (strain 2308)	YhbV type
D2MPY4_9FIRM	Bulleidia extructa W1219	RlhA1
D2MNZ2_9FIRM	Bulleidia extructa W1219	TrhP2
D2MNZ1_9FIRM	Bulleidia extructa W1219	TrhP1
C5AJM7_BURGB	Burkholderia glumae (strain BGR1)	YhbU type
C5AJM8_BURGB	Burkholderia glumae (strain BGR1)	YhbV type
Q63SG1_BURPS	Burkholderia pseudomallei (strain K96243)	YhbU type
Q63SG2_BURPS	Burkholderia pseudomallei (strain K96243)	YhbV type
A0A0A1H2Q8_9BURK	Burkholderiales bacterium GJ-E10	RlhA1
H5WJM9_9BURK	Burkholderiales bacterium JOSHI_001	RlhA1
D4MRJ4_9FIRM	butyrate-producing bacterium SM4/1	PepU32#1
D7GPM1_9FIRM	butyrate-producing bacterium SS3/4	PepU32#1
D7GQ10_9FIRM	butyrate-producing bacterium SS3/4	PepU32#6
D7GVY4_9FIRM_1	butyrate-producing bacterium SS3/4	RlhA1
D7GVY4_9FIRM_2	butyrate-producing bacterium SS3/4	RlhA2
R5LFW6_9FIRM	Butyrivibrio crossotus CAG:259	PepU32#1
R5LH85_9FIRM	Butyrivibrio crossotus CAG:259	RlhA1
D4J2Z1_BUTFI	Butyrivibrio fibrisolvens 16/4	PepU32#1
D4J378_BUTFI	Butyrivibrio fibrisolvens 16/4	RlhA1
E0RY86_BUTPB	Butyrivibrio proteoclasticus (strain ATCC 51982 / DSM 14932 / B316) (Clostridium proteoclasticum)	PepU32#1
E0RWK9_BUTPB	Butyrivibrio proteoclasticus (strain ATCC 51982 / DSM 14932 / B316) (Clostridium proteoclasticum)	RlhA1
R6R5G4_9FIRM	Butyrivibrio sp. CAG:318	PepU32#1
R6QX07_9FIRM	Butyrivibrio sp. CAG:318	RlhA1
Q8RAG6_CALS4	Caldanaerobacter subterraneus subsp. tengcongensis (strain DSM 15242 / JCM 11007 / NBRC 100824 / MB4) (Thermoanaerobacter tengcongensis)	PepU32#1
Q8R9C9_CALS4_1	Caldanaerobacter subterraneus subsp. tengcongensis (strain DSM 15242 / JCM 11007 / NBRC 100824 / MB4) (Thermoanaerobacter tengcongensis)	RlhA1
Q8R9C9_CALS4_2	Caldanaerobacter subterraneus subsp. tengcongensis (strain DSM 15242 / JCM 11007 / NBRC 100824 / MB4) (Thermoanaerobacter tengcongensis)	RlhA2
A4XHX4_CALS8	Caldicellulosiruptor saccharolyticus (strain ATCC 43494 / DSM 8903 / Tp8T 6331)	PepU32#1
A4XGQ2_CALS8_1	Caldicellulosiruptor saccharolyticus (strain ATCC 43494 / DSM 8903 / Tp8T 6331)	RlhA1
A4XGQ2_CALS8_2	Caldicellulosiruptor saccharolyticus (strain ATCC 43494 / DSM 8903 / Tp8T 6331)	RlhA2
E4TG98_CALNY	Calditerrivibrio nitroreducens (strain DSM 19672 / NBRC 101217 / Yu37-1)	PepU32#1
H1XRJ5_9BACT	Caldithrix abyssi DSM 13497	TrhP
I7KWN4_9CLOT	Caloramator australicus RC3	PepU32#1
I7J6G2_9CLOT_1	Caloramator australicus RC3	RlhA1
I7J6G2_9CLOT_2	Caloramator australicus RC3	RlhA2
K9V951_9CYAN_1	Calothrix sp. PCC 6303	RlhA1
K9V951_9CYAN_2	Calothrix sp. PCC 6303	RlhA2
K9PFY8_9CYAN_1	Calothrix sp. PCC 7507	RlhA1
K9PFY8_9CYAN_2	Calothrix sp. PCC 7507	RlhA2
A7GZC3_CAMC5	Campylobacter curvus (strain 525.92)	PepU32#2
A0RPT1_CAMFF	Campylobacter fetus subsp. fetus (strain 82-40)	PepU32#2
C8PL82_9PROT	Campylobacter gracilis RM3268	PepU32#2
A7I3E5_CAMHC	Campylobacter hominis (strain ATCC BAA-381 / LMG 19568 / NCTC 13146 / CH001A)	PepU32#2
Q0PAH8_CAMJE	Campylobacter jejuni subsp. jejuni serotype O:2 (strain ATCC 700819 / NCTC 11168)	PepU32#2
B9KCN9_CAMLR	Campylobacter lari (strain RM2100 / D67 / ATCC BAA-1060)	PepU32#2
B9D0X3_CAMRE	Campylobacter rectus RM3267	PepU32#2
C6RCP1_9PROT	Campylobacter showae RM3277	PepU32#2
A0A0G0W8G7_9BACT	candidate division CPR2 bacterium GW2011_GWC1_41_48	PepU32#1
A0A0G0LZT5_9BACT	candidate division CPR2 bacterium GW2011_GWC2_39_10	PepU32#1
A0A0M2UVR3_9BACT	Candidatus Brocadia fulgida	PepU32#1
A0A0M2UWE8_9BACT_1	Candidatus Brocadia fulgida	RlhA1
A0A0M2V2P6_9BACT	Candidatus Brocadia fulgida	RlhA1
A0A0M2UWE8_9BACT_2	Candidatus Brocadia fulgida	RlhA2
A0A0G0JS07_9BACT	Candidatus Falkowbacteria bacterium GW2011_GWE1_38_31	TrhP
A0A0G0PWR5_9BACT	Candidatus Falkowbacteria bacterium GW2011_GWF2_39_8	TrhP
A0A0G1H1X7_9BACT	Candidatus Falkowbacteria bacterium GW2011_GWF2_43_32	TrhP
I3ILA3_9BACT	Candidatus Jettenia caeni	PepU32#1
I3IPN8_9BACT_1	Candidatus Jettenia caeni	RlhA1
I3IKR8_9BACT	Candidatus Jettenia caeni	RlhA1
I3IPN8_9BACT_2	Candidatus Jettenia caeni	RlhA2
A0A0G0HF30_9BACT	Candidatus Magasanikbacteria bacterium GW2011_GWA2_37_8	PepU32#4
A0A0G0GBL9_9BACT	Candidatus Magasanikbacteria bacterium GW2011_GWC2_37_14	TrhP
A0A0G0ZTQ4_9BACT	Candidatus Magasanikbacteria bacterium GW2011_GWC2_42_27	PepU32#4
A0A0F3GN71_9BACT	Candidatus Magnetobacterium bavaricum	PepU32#1
A0A0F3H0N8_9BACT	Candidatus Magnetobacterium bavaricum	PepU32#1
A0A0N0UZW3_9DELT	Candidatus Magnetomorum sp. HK-1	PepU32#1
A0A0M9EBQ5_9DELT	Candidatus Magnetomorum sp. HK-1	RlhA1
A0A0F2IZ61_9BACT	Candidatus Magnetoovum chiemensis	PepU32#1
R9T6H7_9EURY	Candidatus Methanomassiliicoccus intestinalis Issoire-Mx1	RlhA1
M9SJE6_9EURY_1	Candidatus Methanomethylophilus alvus Mx1201	RlhA1
M9SJE6_9EURY_2	Candidatus Methanomethylophilus alvus Mx1201	RlhA2
A0A0A7LDM8_9EURY_1	Candidatus Methanoplasma termitum	RlhA1
A0A0A7LDM8_9EURY_2	Candidatus Methanoplasma termitum	RlhA2
D5MIP8_9BACT	Candidatus Methylomirabilis oxyfera	PepU32#6
D5MIQ0_9BACT	Candidatus Methylomirabilis oxyfera	PepU32#6
D5MIQ1_9BACT	Candidatus Methylomirabilis oxyfera	PepU32#6
D5MIQ2_9BACT	Candidatus Methylomirabilis oxyfera	PepU32#6
A0A0G0P1V5_9BACT	Candidatus Moranbacteria bacterium GW2011_GWA2_39_41	TrhP
A0A0G0QTA3_9BACT	Candidatus Moranbacteria bacterium GW2011_GWC2_40_12	TrhP
A0A0G0ENH5_9BACT	Candidatus Moranbacteria bacterium GW2011_GWE1_35_17	TrhP
A0A0G0ETB9_9BACT	Candidatus Moranbacteria bacterium GW2011_GWE2_35_2-	TrhP
A0A0G0EL05_9BACT	Candidatus Moranbacteria bacterium GW2011_GWE2_36_40	TrhP
A0A0G0ALK9_9BACT	Candidatus Moranbacteria bacterium GW2011_GWF1_34_10	TrhP
A0A0G0HQF4_9BACT	Candidatus Moranbacteria bacterium GW2011_GWF1_36_78	TrhP
A0A0G0CGK9_9BACT	Candidatus Moranbacteria bacterium GW2011_GWF2_35_39	TrhP
A0A097STK5_9MOLU	Candidatus Mycoplasma girerdii	TrhP2
A0A097STK2_9MOLU	Candidatus Mycoplasma girerdii	TrhP1
A0A0F0CIX3_9BACT	Candidatus Omnitrophus magneticus	PepU32#4
A0A0G0BKE5_9BACT	Candidatus Peregrinibacteria bacterium GW2011_GWC2_33_13	TrhP
A0A0F9Z8H6_9BACT	Candidatus Peregrinibacteria bacterium GW2011_GWF2_33_10	PepU32#4
A0A0G0R4S4_9BACT	Candidatus Peregrinibacteria bacterium GW2011_GWF2_39_17	PepU32#4
A0A0G1DXP1_9BACT	Candidatus Peregrinibacteria bacterium GW2011_GWF2_43_17	TrhP
U5N7U3_9BURK	Candidatus Symbiobacter mobilis CR	YhbU type
U5N4S6_9BURK	Candidatus Symbiobacter mobilis CR	YhbV type
A0A0G0VFY7_9BACT	Candidatus Uhrbacteria bacterium GW2011_GWC1_41_20	PepU32#4
A0A0G0RVT1_9BACT	Candidatus Uhrbacteria bacterium GW2011_GWF2_40_263	PepU32#4
F9YPJ4_CAPCC	Capnocytophaga canimorsus (strain 5)	PepU32#4
A0A0B7H4U7_9FLAO	Capnocytophaga cynodegmi	PepU32#4
C2M738_CAPGI	Capnocytophaga gingivalis	PepU32#4
C7M3N4_CAPOD	Capnocytophaga ochracea (strain ATCC 27872 / DSM 7271 / JCM 12966 / NCTC 12371 / VPI 2845) (Bacteroides ochraceus)	PepU32#4
F0IE56_9FLAO	Capnocytophaga sp. oral taxon 338 str. F0234	PepU32#4
Q3AEM8_CARHZ	Carboxydothermus hydrogenoformans (strain ATCC BAA-161 / DSM 6008 / Z-2901)	PepU32#1
Q3ABU0_CARHZ_1	Carboxydothermus hydrogenoformans (strain ATCC BAA-161 / DSM 6008 / Z-2901)	RlhA1
Q3ABU0_CARHZ_2	Carboxydothermus hydrogenoformans (strain ATCC BAA-161 / DSM 6008 / Z-2901)	RlhA2
C8N7J2_9GAMM	Cardiobacterium hominis ATCC 15826	TrhP
G9ZHP6_9GAMM	Cardiobacterium valvarum F0432	TrhP
K8E1R7_CARML	Carnobacterium maltaromaticum LMA28	TrhP2
K8EDJ3_CARML	Carnobacterium maltaromaticum LMA28	TrhP1
W8X913_CASDE	Castellaniella defragrans 65Phen	YhbU type
W8X3X1_CASDE	Castellaniella defragrans 65Phen	YhbV type
A0A0M2NBP3_9FIRM	Catabacter hongkongensis	PepU32#1
A0A0M2NMF5_9FIRM	Catabacter hongkongensis	RlhA1
R7GM03_9FIRM	Catenibacterium sp. CAG:290	RlhA1
R7GPQ5_9FIRM	Catenibacterium sp. CAG:290	TrhP2
R7GSU6_9FIRM	Catenibacterium sp. CAG:290	TrhP1
B0T0Q3_CAUSK	Caulobacter sp. (strain K31)	YhbU type
B0T0Q4_CAUSK	Caulobacter sp. (strain K31)	YhbV type
A0A089W3E1_9ENTR	Cedecea neteri	RlhA1
A0A089UHM5_9ENTR	Cedecea neteri	TrhP
A0A089U9X7_9ENTR	Cedecea neteri	YhbU type
A0A089UF64_9ENTR	Cedecea neteri	YhbV type
K2J365_9RHOB	Celeribacter baekdonensis B30	YhbU type
K2IGT7_9RHOB	Celeribacter baekdonensis B30	YhbV type
A0A0B5DWI6_9RHOB	Celeribacter indicus	YhbU type
A0A0B5DV44_9RHOB	Celeribacter indicus	YhbV type
F2JR01_CELLD	Cellulosilyticum lentocellum (strain ATCC 49066 / DSM 5427 / NCIMB 11756 / RHM5) (Clostridium lentocellum)	PepU32#1
F2JJH9_CELLD	Cellulosilyticum lentocellum (strain ATCC 49066 / DSM 5427 / NCIMB 11756 / RHM5) (Clostridium lentocellum)	PepU32#6
F2JHH6_CELLD_1	Cellulosilyticum lentocellum (strain ATCC 49066 / DSM 5427 / NCIMB 11756 / RHM5) (Clostridium lentocellum)	RlhA1
F2JSW4_CELLD_1	Cellulosilyticum lentocellum (strain ATCC 49066 / DSM 5427 / NCIMB 11756 / RHM5) (Clostridium lentocellum)	RlhA1
F2JHH6_CELLD_2	Cellulosilyticum lentocellum (strain ATCC 49066 / DSM 5427 / NCIMB 11756 / RHM5) (Clostridium lentocellum)	RlhA2
F2JSW4_CELLD_2	Cellulosilyticum lentocellum (strain ATCC 49066 / DSM 5427 / NCIMB 11756 / RHM5) (Clostridium lentocellum)	RlhA2
I3I5B7_9GAMM	Cellvibrio sp. BR	TrhP
I3I5B2_9GAMM	Cellvibrio sp. BR	YhbU type
I3I5B3_9GAMM	Cellvibrio sp. BR	YhbV type
K9UM45_9CHRO_1	Chamaesiphon minutus PCC 6605	RlhA1
K9UM45_9CHRO_2	Chamaesiphon minutus PCC 6605	RlhA2
W0L5L6_9ENTR	Chania multitudinisentens RB-25	TrhP
W0LFW0_9ENTR	Chania multitudinisentens RB-25	YhbU type
W0LEL8_9ENTR	Chania multitudinisentens RB-25	YhbV type
Q11MV3_CHESB	Chelativorans sp. (strain BNC1)	YhbU type
Q11MV2_CHESB	Chelativorans sp. (strain BNC1)	YhbV type
Q3AT55_CHLCH	Chlorobium chlorochromatii (strain CaD3)	PepU32#4
Q0YRX0_9CHLB	Chlorobium ferrooxidans DSM 13031	PepU32#4
Q3B649_CHLL7	Chlorobium luteolum (strain DSM 273 / 2530) (Pelodictyon luteolum)	PepU32#4
B3EN46_CHLPB	Chlorobium phaeobacteroides (strain BS1)	PepU32#4
A1BIE3_CHLPD	Chlorobium phaeobacteroides (strain DSM 266)	PepU32#4
Q8KB99_CHLTE	Chlorobium tepidum (strain ATCC 49652 / DSM 12025 / NBRC 103806 / TLS)	PepU32#4
A9WK57_CHLAA_1	Chloroflexus aurantiacus (strain ATCC 29366 / DSM 635 / J-10-fl)	RlhA1
A9WK57_CHLAA_2	Chloroflexus aurantiacus (strain ATCC 29366 / DSM 635 / J-10-fl)	RlhA2
B3QYJ6_CHLT3	Chloroherpeton thalassium (strain ATCC 35110 / GB-78)	PepU32#1
Q7P1E7_CHRVO	Chromobacterium violaceum (strain ATCC 12472 / DSM 30191 / JCM 1249 / NBRC 12614 / NCIMB 9131 / NCTC 9757)	RlhA1
Q7NWM8_CHRVO	Chromobacterium violaceum (strain ATCC 12472 / DSM 30191 / JCM 1249 / NBRC 12614 / NCIMB 9131 / NCTC 9757)	TrhP
Q7NQQ3_CHRVO	Chromobacterium violaceum (strain ATCC 12472 / DSM 30191 / JCM 1249 / NBRC 12614 / NCIMB 9131 / NCTC 9757)	YhbU type
Q7NQQ2_CHRVO	Chromobacterium violaceum (strain ATCC 12472 / DSM 30191 / JCM 1249 / NBRC 12614 / NCIMB 9131 / NCTC 9757)	YhbV type
B4D8D7_9BACT_1	Chthoniobacter flavus Ellin428	RlhA1
B4D8D7_9BACT_2	Chthoniobacter flavus Ellin428	RlhA2
A8AGJ3_CITK8	Citrobacter koseri (strain ATCC BAA-895 / CDC 4225-83 / SGSC4696)	RlhA1
A8AEE1_CITK8	Citrobacter koseri (strain ATCC BAA-895 / CDC 4225-83 / SGSC4696)	TrhP
A8AQ44_CITK8	Citrobacter koseri (strain ATCC BAA-895 / CDC 4225-83 / SGSC4696)	YhbU type
A8AQ45_CITK8	Citrobacter koseri (strain ATCC BAA-895 / CDC 4225-83 / SGSC4696)	YhbV type
D2TJE6_CITRI	Citrobacter rodentium (strain ICC168) (Citrobacter freundii biotype 4280)	RlhA1
D2TQN0_CITRI	Citrobacter rodentium (strain ICC168) (Citrobacter freundii biotype 4280)	TrhP
D2TQ16_CITRI	Citrobacter rodentium (strain ICC168) (Citrobacter freundii biotype 4280)	YhbU type
D2TQ15_CITRI	Citrobacter rodentium (strain ICC168) (Citrobacter freundii biotype 4280)	YhbV type
A0A090TV35_9ENTR	Citrobacter werkmanii NBRC 105721	RlhA1
A0A090TXK9_9ENTR	Citrobacter werkmanii NBRC 105721	TrhP
A0A090U0D6_9ENTR	Citrobacter werkmanii NBRC 105721	YhbU type
A0A090UTA4_9ENTR	Citrobacter werkmanii NBRC 105721	YhbV type
A0A0F2Q1I3_9CLOT	Clostridiaceae bacterium BRH_c20a	PepU32#1
A0A0F2QBR7_9CLOT_1	Clostridiaceae bacterium BRH_c20a	RlhA1
A0A0F2QBR7_9CLOT_2	Clostridiaceae bacterium BRH_c20a	RlhA2
C5EHT3_9FIRM	Clostridiales bacterium 1_7_47FAA	PepU32#1
C5EEI9_9FIRM	Clostridiales bacterium 1_7_47FAA	RlhA1
A0A0M2U0J4_9FIRM	Clostridiales bacterium PH28_bin88	PepU32#1
A0A0D8IDE4_9CLOT	Clostridium aceticum	PepU32#1
A0A0D8IDV0_9CLOT_1	Clostridium aceticum	RlhA1
A0A0D8IDV0_9CLOT_2	Clostridium aceticum	RlhA2
Q97EY1_CLOAB	Clostridium acetobutylicum (strain ATCC 824 / DSM 792 / JCM 1419 / LMG 5710 / VKM B-1787)	PepU32#1
Q97IF4_CLOAB	Clostridium acetobutylicum (strain ATCC 824 / DSM 792 / JCM 1419 / LMG 5710 / VKM B-1787)	PepU32#1
Q97GM5_CLOAB_1	Clostridium acetobutylicum (strain ATCC 824 / DSM 792 / JCM 1419 / LMG 5710 / VKM B-1787)	RlhA1
Q97GM5_CLOAB_2	Clostridium acetobutylicum (strain ATCC 824 / DSM 792 / JCM 1419 / LMG 5710 / VKM B-1787)	RlhA2
K0B141_CLOA9	Clostridium acidurici (strain ATCC 7906 / CIP 104303 / DSM 604 / NCIMB 10678 / BCRC 14475 / NCCB 46094 / 9a) (Gottschalkia acidurici)	PepU32#1
K0AVQ7_CLOA9_1	Clostridium acidurici (strain ATCC 7906 / CIP 104303 / DSM 604 / NCIMB 10678 / BCRC 14475 / NCCB 46094 / 9a) (Gottschalkia acidurici)	RlhA1
K0AVQ7_CLOA9_2	Clostridium acidurici (strain ATCC 7906 / CIP 104303 / DSM 604 / NCIMB 10678 / BCRC 14475 / NCCB 46094 / 9a) (Gottschalkia acidurici)	RlhA2
C0CX24_9FIRM	Clostridium asparagiforme DSM 15981	PepU32#1
C0D7P3_9FIRM_1	Clostridium asparagiforme DSM 15981	RlhA1
C0D7P3_9FIRM_2	Clostridium asparagiforme DSM 15981	RlhA2
U5S148_9CLOT	Clostridium autoethanogenum DSM 10061	PepU32#1
U5RVJ3_9CLOT_1	Clostridium autoethanogenum DSM 10061	RlhA1
U5RVJ3_9CLOT_2	Clostridium autoethanogenum DSM 10061	RlhA2
A0A0A7FYX6_9CLOT	Clostridium baratii str. Sullivan	PepU32#1
A0A0A7FW09_9CLOT_1	Clostridium baratii str. Sullivan	RlhA1
A0A0A7FYE8_9CLOT_1	Clostridium baratii str. Sullivan	RlhA1
A0A0A7FW09_9CLOT_2	Clostridium baratii str. Sullivan	RlhA2
A0A0A7FYE8_9CLOT_2	Clostridium baratii str. Sullivan	RlhA2
R5XCM5_9CLOT	Clostridium bartlettii CAG:1329	PepU32#1
R5X465_9CLOT_1	Clostridium bartlettii CAG:1329	RlhA1
R5X465_9CLOT_2	Clostridium bartlettii CAG:1329	RlhA2
R5XG51_9CLOT	Clostridium bartlettii CAG:1329	TrhP2
A6LSG5_CLOB8	Clostridium beijerinckii (strain ATCC 51743 / NCIMB 8052) (Clostridium acetobutylicum)	PepU32#1
A6LQ13_CLOB8	Clostridium beijerinckii (strain ATCC 51743 / NCIMB 8052) (Clostridium acetobutylicum)	PepU32#6
A6LRE1_CLOB8	Clostridium beijerinckii (strain ATCC 51743 / NCIMB 8052) (Clostridium acetobutylicum)	PepU32#6
A6LRZ9_CLOB8_1	Clostridium beijerinckii (strain ATCC 51743 / NCIMB 8052) (Clostridium acetobutylicum)	RlhA1
A6LRZ9_CLOB8_2	Clostridium beijerinckii (strain ATCC 51743 / NCIMB 8052) (Clostridium acetobutylicum)	RlhA2
R5FL41_9CLOT	Clostridium bolteae CAG:59	PepU32#1
W6RXF3_9CLOT	Clostridium bornimense	PepU32#1
W6S059_9CLOT_1	Clostridium bornimense	RlhA1
W6S059_9CLOT_2	Clostridium bornimense	RlhA2
B2THN9_CLOBB	Clostridium botulinum (strain Eklund 17B / Type B)	PepU32#1
B2TS46_CLOBB_1	Clostridium botulinum (strain Eklund 17B / Type B)	RlhA1
B2TS46_CLOBB_2	Clostridium botulinum (strain Eklund 17B / Type B)	RlhA2
A5I4Y6_CLOBH	Clostridium botulinum (strain Hall / ATCC 3502 / NCTC 13319 / Type A)	PepU32#1
A5I6K3_CLOBH_1	Clostridium botulinum (strain Hall / ATCC 3502 / NCTC 13319 / Type A)	RlhA1
A5I6K3_CLOBH_2	Clostridium botulinum (strain Hall / ATCC 3502 / NCTC 13319 / Type A)	RlhA2
C5VSB6_CLOBO	Clostridium botulinum D str. 1873	PepU32#1
C5VTJ8_CLOBO_1	Clostridium botulinum D str. 1873	RlhA1
C5VTJ8_CLOBO_2	Clostridium botulinum D str. 1873	RlhA2
C4IHJ6_CLOBU	Clostridium butyricum E4 str. BoNT E BL5262	PepU32#1
C4IL15_CLOBU	Clostridium butyricum E4 str. BoNT E BL5262	PepU32#1
C4IBD2_CLOBU	Clostridium butyricum E4 str. BoNT E BL5262	PepU32#6
C4IHZ6_CLOBU_1	Clostridium butyricum E4 str. BoNT E BL5262	RlhA1
C4IHZ6_CLOBU_2	Clostridium butyricum E4 str. BoNT E BL5262	RlhA2
B8I202_CLOCE	Clostridium cellulolyticum (strain ATCC 35319 / DSM 5812 / JCM 6584 / H10)	PepU32#1
B8I4L0_CLOCE_1	Clostridium cellulolyticum (strain ATCC 35319 / DSM 5812 / JCM 6584 / H10)	RlhA1
B8I4L0_CLOCE_2	Clostridium cellulolyticum (strain ATCC 35319 / DSM 5812 / JCM 6584 / H10)	RlhA2
A0A078KQN0_9FIRM	Clostridium cellulosi	PepU32#1
A0A078KHZ4_9FIRM_1	Clostridium cellulosi	RlhA1
A0A078KHZ4_9FIRM_2	Clostridium cellulosi	RlhA2
D9SL67_CLOC7	Clostridium cellulovorans (strain ATCC 35296 / DSM 3052 / OCM 3 / 743B)	PepU32#1
D9STW0_CLOC7	Clostridium cellulovorans (strain ATCC 35296 / DSM 3052 / OCM 3 / 743B)	PepU32#6
D9SN03_CLOC7_1	Clostridium cellulovorans (strain ATCC 35296 / DSM 3052 / OCM 3 / 743B)	RlhA1
D9SN03_CLOC7_2	Clostridium cellulovorans (strain ATCC 35296 / DSM 3052 / OCM 3 / 743B)	RlhA2
D6DKT5_CLOSC	Clostridium cf. saccharolyticum K10	PepU32#1
D6DII7_CLOSC	Clostridium cf. saccharolyticum K10	RlhA1
G8LZV6_CLOCD	Clostridium clariflavum (strain DSM 19732 / NBRC 101661 / EBR45)	PepU32#1
G8M3B9_CLOCD_1	Clostridium clariflavum (strain DSM 19732 / NBRC 101661 / EBR45)	RlhA1
G8M3B9_CLOCD_2	Clostridium clariflavum (strain DSM 19732 / NBRC 101661 / EBR45)	RlhA2
R6JTL1_9CLOT	Clostridium clostridioforme CAG:132	PepU32#1
R6JP88_9CLOT_1	Clostridium clostridioforme CAG:132	RlhA1
R6JP88_9CLOT_2	Clostridium clostridioforme CAG:132	RlhA2
R5SZK3_9CLOT	Clostridium hathewayi CAG:224	PepU32#1
R5TSZ3_9CLOT_1	Clostridium hathewayi CAG:224	RlhA1
R5TSZ3_9CLOT_2	Clostridium hathewayi CAG:224	RlhA2
C0BYB3_9FIRM	Clostridium hylemonae DSM 15053	PepU32#1
C0BWG7_9FIRM	Clostridium hylemonae DSM 15053	RlhA1
A5N7U4_CLOK5	Clostridium kluyveri (strain ATCC 8527 / DSM 555 / NCIMB 10680)	PepU32#1
A5N246_CLOK5_1	Clostridium kluyveri (strain ATCC 8527 / DSM 555 / NCIMB 10680)	RlhA1
A5N246_CLOK5_2	Clostridium kluyveri (strain ATCC 8527 / DSM 555 / NCIMB 10680)	RlhA2
R6P5M0_9CLOT	Clostridium leptum CAG:27	PepU32#1
R6NG43_9CLOT_1	Clostridium leptum CAG:27	RlhA1
R6NG43_9CLOT_2	Clostridium leptum CAG:27	RlhA2
C0EEL1_9FIRM	Clostridium methylpentosum DSM 5476	PepU32#1
C0EA39_9FIRM_1	Clostridium methylpentosum DSM 5476	RlhA1
C0EA39_9FIRM_2	Clostridium methylpentosum DSM 5476	RlhA2
R6PJ77_9CLOT	Clostridium nexile CAG:348	PepU32#1
R6PHX3_9CLOT	Clostridium nexile CAG:348	RlhA1
A0Q141_CLONN	Clostridium novyi (strain NT)	PepU32#1
A0PZP3_CLONN_1	Clostridium novyi (strain NT)	RlhA1
A0PZP3_CLONN_2	Clostridium novyi (strain NT)	RlhA2
R4K9S0_CLOPA	Clostridium pasteurianum BC1	PepU32#1
R4KE41_CLOPA_1	Clostridium pasteurianum BC1	RlhA1
R4KE41_CLOPA_2	Clostridium pasteurianum BC1	RlhA2
A0A0H3JA33_CLOPA	Clostridium pasteurianum DSM 525 = ATCC 6013	PepU32#1
A0A0H3J766_CLOPA_1	Clostridium pasteurianum DSM 525 = ATCC 6013	RlhA1
A0A0H3J766_CLOPA_2	Clostridium pasteurianum DSM 525 = ATCC 6013	RlhA2
Q8XJI5_CLOPE	Clostridium perfringens (strain 13 / Type A)	PepU32#1
Q8XJ79_CLOPE_1	Clostridium perfringens (strain 13 / Type A)	RlhA1
Q8XJ79_CLOPE_2	Clostridium perfringens (strain 13 / Type A)	RlhA2
A9KKS0_CLOPH	Clostridium phytofermentans (strain ATCC 700394 / DSM 18823 / ISDg) (Lachnoclostridium phytofermentans)	PepU32#1
A9KML3_CLOPH	Clostridium phytofermentans (strain ATCC 700394 / DSM 18823 / ISDg) (Lachnoclostridium phytofermentans)	PepU32#6
A9KP51_CLOPH	Clostridium phytofermentans (strain ATCC 700394 / DSM 18823 / ISDg) (Lachnoclostridium phytofermentans)	RlhA1
U5MNF7_CLOSA	Clostridium saccharobutylicum DSM 13864	PepU32#1
U5MPL8_CLOSA	Clostridium saccharobutylicum DSM 13864	PepU32#1
U5MSL3_CLOSA	Clostridium saccharobutylicum DSM 13864	PepU32#1
U5MN39_CLOSA_1	Clostridium saccharobutylicum DSM 13864	RlhA1
U5MN39_CLOSA_2	Clostridium saccharobutylicum DSM 13864	RlhA2
D9R684_CLOSW	Clostridium saccharolyticum (strain ATCC 35040 / DSM 2544 / NRCC 2533 / WM1)	PepU32#1
D9R364_CLOSW	Clostridium saccharolyticum (strain ATCC 35040 / DSM 2544 / NRCC 2533 / WM1)	RlhA1
M1LQ58_9CLOT	Clostridium saccharoperbutylacetonicum N1-4(HMT)	PepU32#1
M1MS78_9CLOT	Clostridium saccharoperbutylacetonicum N1-4(HMT)	PepU32#1
M1LMV6_9CLOT	Clostridium saccharoperbutylacetonicum N1-4(HMT)	PepU32#6
M1MV51_9CLOT	Clostridium saccharoperbutylacetonicum N1-4(HMT)	PepU32#6
M1MEN2_9CLOT_1	Clostridium saccharoperbutylacetonicum N1-4(HMT)	RlhA1
M1MEN2_9CLOT_2	Clostridium saccharoperbutylacetonicum N1-4(HMT)	RlhA2
A0A0E3GRA9_CLOSL	Clostridium scatologenes	PepU32#1
A0A0E3M863_CLOSL	Clostridium scatologenes	PepU32#6
A0A0E3JRR3_CLOSL_1	Clostridium scatologenes	RlhA1
A0A0E3K4E5_CLOSL_1	Clostridium scatologenes	RlhA1
A0A0E3JRR3_CLOSL_2	Clostridium scatologenes	RlhA2
A0A0E3K4E5_CLOSL_2	Clostridium scatologenes	RlhA2
A0A0M1UWD1_CLOSO	Clostridium sordellii	PepU32#1
A0A0M1UZ35_CLOSO_1	Clostridium sordellii	RlhA1
A0A0M1UZ35_CLOSO_2	Clostridium sordellii	RlhA2
A0A0M1UY14_CLOSO	Clostridium sordellii	TrhP2
F7V5W8_CLOSS	Clostridium sp. (strain SY8519)	PepU32#1
F7V694_CLOSS_1	Clostridium sp. (strain SY8519)	RlhA1
F7V694_CLOSS_2	Clostridium sp. (strain SY8519)	RlhA2
R5AA03_9CLOT	Clostridium sp. CAG:1000	TrhP2
R4ZZY1_9CLOT	Clostridium sp. CAG:1000	TrhP1
R5A3F8_9CLOT	Clostridium sp. CAG:1013	PepU32#1
R5APL4_9CLOT	Clostridium sp. CAG:1024	PepU32#1
R5AU15_9CLOT	Clostridium sp. CAG:1024	RlhA2
R5J9R2_9CLOT	Clostridium sp. CAG:1193	RlhA1
R5J802_9CLOT	Clostridium sp. CAG:1193	TrhP2
R5J8H0_9CLOT	Clostridium sp. CAG:1193	TrhP1
R5TFI9_9CLOT	Clostridium sp. CAG:1219	PepU32#2
R5TBU1_9CLOT_1	Clostridium sp. CAG:1219	RlhA1
R5TBU1_9CLOT_2	Clostridium sp. CAG:1219	RlhA2
R5P206_9CLOT	Clostridium sp. CAG:127	PepU32#1
R5P391_9CLOT	Clostridium sp. CAG:127	RlhA1
R6BGX4_9CLOT	Clostridium sp. CAG:138	PepU32#1
R6AYQ2_9CLOT	Clostridium sp. CAG:138	RlhA1
R5VS76_9CLOT	Clostridium sp. CAG:167	PepU32#1
R5VLP6_9CLOT	Clostridium sp. CAG:167	RlhA1
R6C6V1_9CLOT	Clostridium sp. CAG:169	PepU32#1
R6BQG2_9CLOT	Clostridium sp. CAG:169	RlhA1
R6JNP5_9CLOT	Clostridium sp. CAG:217	PepU32#1
R6FTI5_9CLOT	Clostridium sp. CAG:221	PepU32#1
R6G229_9CLOT	Clostridium sp. CAG:221	PepU32#1
R6FZS2_9CLOT	Clostridium sp. CAG:221	PepU32#6
R6GQC1_9CLOT_1	Clostridium sp. CAG:221	RlhA1
R6GQC1_9CLOT_2	Clostridium sp. CAG:221	RlhA2
R5B5H7_9CLOT	Clostridium sp. CAG:226	RlhA1
R6DGD4_9CLOT	Clostridium sp. CAG:230	RlhA1
R6CVB4_9CLOT	Clostridium sp. CAG:242	PepU32#1
R6CSA0_9CLOT	Clostridium sp. CAG:242	RlhA1
R6BJG2_9CLOT	Clostridium sp. CAG:245	PepU32#2
R6B7U5_9CLOT_1	Clostridium sp. CAG:245	RlhA1
R6B7U5_9CLOT_2	Clostridium sp. CAG:245	RlhA2
R6LTK6_9CLOT	Clostridium sp. CAG:253	PepU32#1
R6LPJ5_9CLOT_1	Clostridium sp. CAG:253	RlhA1
R6LPJ5_9CLOT_2	Clostridium sp. CAG:253	RlhA2
R5KJM5_9CLOT	Clostridium sp. CAG:264	PepU32#1
R5K4E2_9CLOT	Clostridium sp. CAG:264	RlhA1
R7IQY5_9CLOT	Clostridium sp. CAG:269	PepU32#2
R7IXI4_9CLOT	Clostridium sp. CAG:269	RlhA1
R7L6B0_9CLOT	Clostridium sp. CAG:273	PepU32#2
R7L1Y5_9CLOT	Clostridium sp. CAG:273	RlhA1
R7L209_9CLOT	Clostridium sp. CAG:273	RlhA2
R7JXW1_9CLOT	Clostridium sp. CAG:277	PepU32#1
R7K232_9CLOT	Clostridium sp. CAG:277	RlhA1
R7FKI0_9CLOT	Clostridium sp. CAG:288	PepU32#1
R7FJ63_9CLOT	Clostridium sp. CAG:288	RlhA1
R6ZG62_9CLOT	Clostridium sp. CAG:299	PepU32#1
R6ZHQ3_9CLOT	Clostridium sp. CAG:299	RlhA1
R6MA73_9CLOT_1	Clostridium sp. CAG:302	RlhA1
R6MA73_9CLOT_2	Clostridium sp. CAG:302	RlhA2
R6N231_9CLOT	Clostridium sp. CAG:302	TrhP2
R6MCW6_9CLOT	Clostridium sp. CAG:302	TrhP1
R6PBL5_9CLOT	Clostridium sp. CAG:306	RlhA1
R6QI97_9CLOT	Clostridium sp. CAG:306	TrhP
R6QAR1_9CLOT	Clostridium sp. CAG:306	TrhP2
R7GIG3_9CLOT_1	Clostridium sp. CAG:307	RlhA1
R7GIG3_9CLOT_2	Clostridium sp. CAG:307	RlhA2
R7GE95_9CLOT	Clostridium sp. CAG:307	TrhP2
R7GD69_9CLOT	Clostridium sp. CAG:307	TrhP1
R6NBZ5_9CLOT	Clostridium sp. CAG:343	PepU32#2
R6N325_9CLOT	Clostridium sp. CAG:343	RlhA1
R6NGW3_9CLOT	Clostridium sp. CAG:343	RlhA1
R6WTE0_9CLOT	Clostridium sp. CAG:349	PepU32#1
R6QPB6_9CLOT	Clostridium sp. CAG:352	PepU32#1
R6R218_9CLOT_1	Clostridium sp. CAG:352	RlhA1
R6R218_9CLOT_2	Clostridium sp. CAG:352	RlhA2
R7F835_9CLOT	Clostridium sp. CAG:354	PepU32#2
R7F7X4_9CLOT_1	Clostridium sp. CAG:354	RlhA1
R7F7X4_9CLOT_2	Clostridium sp. CAG:354	RlhA2
R6Z2D4_9CLOT	Clostridium sp. CAG:356	PepU32#2
R7A432_9CLOT_1	Clostridium sp. CAG:356	RlhA1
R7A432_9CLOT_2	Clostridium sp. CAG:356	RlhA2
R7I3J6_9CLOT	Clostridium sp. CAG:411	PepU32#1
R6NWC0_9CLOT	Clostridium sp. CAG:413	RlhA1
R6SKA5_9CLOT	Clostridium sp. CAG:417	RlhA1
R6SVR0_9CLOT	Clostridium sp. CAG:417	TrhP2
R6SNY1_9CLOT	Clostridium sp. CAG:417	TrhP1
R7AKX4_9CLOT	Clostridium sp. CAG:43	PepU32#1
R6YLZ5_9CLOT_1	Clostridium sp. CAG:433	RlhA1
R6YLZ5_9CLOT_2	Clostridium sp. CAG:433	RlhA2
R6Y5C0_9CLOT	Clostridium sp. CAG:433	TrhP2
R6YKJ5_9CLOT	Clostridium sp. CAG:433	TrhP1
R7GHQ2_9CLOT	Clostridium sp. CAG:440	PepU32#2
R7GEA5_9CLOT	Clostridium sp. CAG:440	RlhA1
R6SGW8_9CLOT	Clostridium sp. CAG:448	RlhA2
R7KE74_9CLOT	Clostridium sp. CAG:451	RlhA1
R7KCG4_9CLOT	Clostridium sp. CAG:451	TrhP2
R7KEI4_9CLOT	Clostridium sp. CAG:451	TrhP1
R6YDG6_9CLOT	Clostridium sp. CAG:452	PepU32#2
R6XZ53_9CLOT	Clostridium sp. CAG:452	RlhA1
R6U4A8_9CLOT	Clostridium sp. CAG:465	PepU32#2
R6VE82_9CLOT	Clostridium sp. CAG:465	RlhA1
R7FJY8_9CLOT	Clostridium sp. CAG:470	PepU32#2
R7FKX9_9CLOT	Clostridium sp. CAG:470	RlhA1
R5ZNU0_9CLOT_1	Clostridium sp. CAG:492	RlhA1
R5ZNU0_9CLOT_2	Clostridium sp. CAG:492	RlhA2
R6BZ61_9CLOT	Clostridium sp. CAG:510	PepU32#1
R6C9G0_9CLOT	Clostridium sp. CAG:510	RlhA1
R6BIT9_9CLOT	Clostridium sp. CAG:524	TrhP2
R6B948_9CLOT	Clostridium sp. CAG:524	TrhP1
R6AMK0_9CLOT	Clostridium sp. CAG:533	TrhP2
R6ATP7_9CLOT	Clostridium sp. CAG:533	TrhP1
R6HF07_9CLOT	Clostridium sp. CAG:557	PepU32#1
R7MA74_9CLOT	Clostridium sp. CAG:567	PepU32#2
R7M8S7_9CLOT_1	Clostridium sp. CAG:567	RlhA1
R7M8S7_9CLOT_2	Clostridium sp. CAG:567	RlhA2
R5YJT5_9CLOT	Clostridium sp. CAG:571	PepU32#2
R5YHU3_9CLOT	Clostridium sp. CAG:571	RlhA1
R6HDW7_9CLOT	Clostridium sp. CAG:575	PepU32#2
R6HCJ2_9CLOT	Clostridium sp. CAG:575	RlhA1
R6SNC2_9CLOT	Clostridium sp. CAG:58	PepU32#1
R6RKH1_9CLOT_1	Clostridium sp. CAG:58	RlhA1
R6RKH1_9CLOT_2	Clostridium sp. CAG:58	RlhA2
R5E6Y2_9CLOT	Clostridium sp. CAG:590	PepU32#1
R5E1G0_9CLOT	Clostridium sp. CAG:590	RlhA1
R6CX67_9CLOT	Clostridium sp. CAG:594	RlhA1
R6D3V2_9CLOT	Clostridium sp. CAG:594	TrhP2
R6CVN8_9CLOT	Clostridium sp. CAG:594	TrhP1
R7P702_9CLOT	Clostridium sp. CAG:609	TrhP2
R7P914_9CLOT	Clostridium sp. CAG:609	TrhP1
R7C7R8_9CLOT	Clostridium sp. CAG:62	PepU32#1
R7C9D8_9CLOT	Clostridium sp. CAG:62	RlhA1
R7MIF2_9CLOT	Clostridium sp. CAG:628	TrhP2
R7MGK7_9CLOT	Clostridium sp. CAG:628	TrhP1
R5JZ96_9CLOT	Clostridium sp. CAG:632	PepU32#1
R5KCS8_9CLOT	Clostridium sp. CAG:632	RlhA1
R5KK21_9CLOT	Clostridium sp. CAG:678	PepU32#1
R5KJE4_9CLOT	Clostridium sp. CAG:678	RlhA1
R5J1L1_9CLOT	Clostridium sp. CAG:7	PepU32#1
R5IQ58_9CLOT	Clostridium sp. CAG:7	PepU32#6
R5IK78_9CLOT_1	Clostridium sp. CAG:7	RlhA1
R5IK78_9CLOT_2	Clostridium sp. CAG:7	RlhA2
R5SXL1_9CLOT_1	Clostridium sp. CAG:710	RlhA1
R5SXL1_9CLOT_2	Clostridium sp. CAG:710	RlhA2
R5SYP4_9CLOT	Clostridium sp. CAG:710	TrhP2
R5TPR1_9CLOT	Clostridium sp. CAG:710	TrhP1
R5SDY7_9CLOT	Clostridium sp. CAG:75	PepU32#1
R5SF64_9CLOT	Clostridium sp. CAG:75	RlhA2
R5STA5_9CLOT_1	Clostridium sp. CAG:762	RlhA1
R5STA5_9CLOT_2	Clostridium sp. CAG:762	RlhA2
R5SUU0_9CLOT	Clostridium sp. CAG:762	TrhP2
R5TD98_9CLOT	Clostridium sp. CAG:762	TrhP1
R5PML3_9CLOT	Clostridium sp. CAG:780	PepU32#2
R5PTJ9_9CLOT_1	Clostridium sp. CAG:780	RlhA1
R5PTJ9_9CLOT_2	Clostridium sp. CAG:780	RlhA2
R5NPR0_9CLOT	Clostridium sp. CAG:793	PepU32#2
R5NTK4_9CLOT_1	Clostridium sp. CAG:793	RlhA1
R5NTK4_9CLOT_2	Clostridium sp. CAG:793	RlhA2
R6XKQ3_9CLOT	Clostridium sp. CAG:798	PepU32#2
R6XIZ7_9CLOT	Clostridium sp. CAG:798	RlhA1
R6YD01_9CLOT	Clostridium sp. CAG:798	RlhA2
R7MHW2_9CLOT	Clostridium sp. CAG:813	RlhA1
R7MIC5_9CLOT	Clostridium sp. CAG:813	TrhP
R7M3R8_9CLOT	Clostridium sp. CAG:914	RlhA1
R7M3P5_9CLOT	Clostridium sp. CAG:914	TrhP2
R7M5I9_9CLOT	Clostridium sp. CAG:914	TrhP1
R5L492_9CLOT	Clostridium sp. CAG:921	PepU32#2
R5LGU1_9CLOT_1	Clostridium sp. CAG:921	RlhA1
R5LGU1_9CLOT_2	Clostridium sp. CAG:921	RlhA2
R6V4X5_9CLOT	Clostridium sp. CAG:964	PepU32#1
R6UMC1_9CLOT_1	Clostridium sp. CAG:964	RlhA1
R6UMC1_9CLOT_2	Clostridium sp. CAG:964	RlhA2
F0YYA8_9CLOT	Clostridium sp. D5	PepU32#1
F0Z1M4_9CLOT	Clostridium sp. D5	RlhA1
G7MCM9_9CLOT	Clostridium sp. DL-VIII	PepU32#1
G7M6V7_9CLOT	Clostridium sp. DL-VIII	PepU32#6
G7LYE1_9CLOT_1	Clostridium sp. DL-VIII	RlhA1
G7LYE1_9CLOT_2	Clostridium sp. DL-VIII	RlhA2
A0A0F0CCV4_9CLOT	Clostridium sp. FS41	PepU32#1
A0A0F0CF91_9CLOT_1	Clostridium sp. FS41	RlhA1
A0A0F0CF91_9CLOT_2	Clostridium sp. FS41	RlhA2
K6TP44_9CLOT	Clostridium sp. Maddingley MBC34-26	PepU32#1
K6T6W7_9CLOT	Clostridium sp. Maddingley MBC34-26	PepU32#6
K6T2M1_9CLOT_1	Clostridium sp. Maddingley MBC34-26	RlhA1
K6T2M1_9CLOT_2	Clostridium sp. Maddingley MBC34-26	RlhA2
J1H8P8_9CLOT	Clostridium sp. MSTE9	PepU32#1
J0N4P3_9CLOT	Clostridium sp. MSTE9	RlhA1
B1C1Y7_9FIRM	Clostridium spiroforme DSM 1552	RlhA1
B1C0M8_9FIRM	Clostridium spiroforme DSM 1552	TrhP2
B1C0M7_9FIRM	Clostridium spiroforme DSM 1552	TrhP1
L7VP79_CLOSH	Clostridium stercorarium subsp. stercorarium (strain ATCC 35414 / DSM 8532 / NCIMB 11754)	PepU32#1
L7VN54_CLOSH_1	Clostridium stercorarium subsp. stercorarium (strain ATCC 35414 / DSM 8532 / NCIMB 11754)	RlhA1
L7VN54_CLOSH_2	Clostridium stercorarium subsp. stercorarium (strain ATCC 35414 / DSM 8532 / NCIMB 11754)	RlhA2
E3PRE5_CLOSD	Clostridium sticklandii (strain ATCC 12662 / DSM 519 / JCM 1433 / NCIB 10654)	PepU32#1
E3PR13_CLOSD_1	Clostridium sticklandii (strain ATCC 12662 / DSM 519 / JCM 1433 / NCIB 10654)	RlhA1
E3PXV0_CLOSD	Clostridium sticklandii (strain ATCC 12662 / DSM 519 / JCM 1433 / NCIB 10654)	RlhA1
E3PR13_CLOSD_2	Clostridium sticklandii (strain ATCC 12662 / DSM 519 / JCM 1433 / NCIB 10654)	RlhA2
E7GJ08_CLOSY	Clostridium symbiosum WAL-14163	PepU32#1
E7GS23_CLOSY	Clostridium symbiosum WAL-14163	RlhA1
Q896E4_CLOTE	Clostridium tetani (strain Massachusetts / E88)	PepU32#1
Q891U0_CLOTE_1	Clostridium tetani (strain Massachusetts / E88)	RlhA1
Q891U0_CLOTE_2	Clostridium tetani (strain Massachusetts / E88)	RlhA2
A3DE63_CLOTH	Clostridium thermocellum (strain ATCC 27405 / DSM 1237 / NBRC 103400 / NCIMB 10682 / NRRL B-4536 / VPI 7372) (Ruminiclostridium thermocellum)	PepU32#1
A3DH64_CLOTH_1	Clostridium thermocellum (strain ATCC 27405 / DSM 1237 / NBRC 103400 / NCIMB 10682 / NRRL B-4536 / VPI 7372) (Ruminiclostridium thermocellum)	RlhA1
A3DH64_CLOTH_2	Clostridium thermocellum (strain ATCC 27405 / DSM 1237 / NBRC 103400 / NCIMB 10682 / NRRL B-4536 / VPI 7372) (Ruminiclostridium thermocellum)	RlhA2
I0YJZ7_9CHLO_1	Coccomyxa subellipsoidea C-169	RlhA1
I0YJZ7_9CHLO_2	Coccomyxa subellipsoidea C-169	RlhA2
B4VZ98_9CYAN	Coleofasciculus chthonoplastes PCC 7420	TrhP2
B4VZ99_9CYAN	Coleofasciculus chthonoplastes PCC 7420	TrhP1
C4F9Q1_9ACTN_1	Collinsella intestinalis DSM 13280	RlhA1
C4F9S6_9ACTN_1	Collinsella intestinalis DSM 13280	RlhA1
C4F9Q1_9ACTN_2	Collinsella intestinalis DSM 13280	RlhA2
C4F9S6_9ACTN_2	Collinsella intestinalis DSM 13280	RlhA2
R5Z6F8_9ACTN_1	Collinsella sp. CAG:166	RlhA1
R5Z6F8_9ACTN_2	Collinsella sp. CAG:166	RlhA2
R7D4B4_9ACTN_1	Collinsella sp. CAG:289	RlhA1
R7D4Q2_9ACTN_1	Collinsella sp. CAG:289	RlhA1
R7D4B4_9ACTN_2	Collinsella sp. CAG:289	RlhA2
R7D4Q2_9ACTN_2	Collinsella sp. CAG:289	RlhA2
R6ZEE0_9ACTN_1	Collinsella sp. CAG:398	RlhA1
R6ZEE0_9ACTN_2	Collinsella sp. CAG:398	RlhA2
B6G998_9ACTN_1	Collinsella stercoris DSM 13279	RlhA1
B6G9E6_9ACTN_1	Collinsella stercoris DSM 13279	RlhA1
B6G9E5_9ACTN	Collinsella stercoris DSM 13279	RlhA1
B6G998_9ACTN_2	Collinsella stercoris DSM 13279	RlhA2
B6G9E6_9ACTN_2	Collinsella stercoris DSM 13279	RlhA2
G1WJE3_9ACTN_1	Collinsella tanakaei YIT 12063	RlhA1
G1WKM5_9ACTN_1	Collinsella tanakaei YIT 12063	RlhA1
G1WJE3_9ACTN_2	Collinsella tanakaei YIT 12063	RlhA2
G1WKM5_9ACTN_2	Collinsella tanakaei YIT 12063	RlhA2
Q486W7_COLP3	Colwellia psychrerythraea (strain 34H / ATCC BAA-681) (Vibrio psychroerythus)	RlhA1
Q486S0_COLP3	Colwellia psychrerythraea (strain 34H / ATCC BAA-681) (Vibrio psychroerythus)	TrhP
Q483B0_COLP3	Colwellia psychrerythraea (strain 34H / ATCC BAA-681) (Vibrio psychroerythus)	YhbU type
Q483A9_COLP3	Colwellia psychrerythraea (strain 34H / ATCC BAA-681) (Vibrio psychroerythus)	YhbV type
D0J5K4_COMT2	Comamonas testosteroni (strain CNB-2)	RlhA1
D0J2W9_COMT2	Comamonas testosteroni (strain CNB-2)	TrhP
G6EY54_9PROT	Commensalibacter intestini A911	TrhP
D3FDE1_CONWI	Conexibacter woesei (strain DSM 14684 / JCM 11494 / NBRC 100937 / ID131577)	PepU32#6
E7GCT5_9FIRM	Coprobacillus sp. 29_1	RlhA1
E7G7N8_9FIRM	Coprobacillus sp. 29_1	TrhP2
E7G7N9_9FIRM	Coprobacillus sp. 29_1	TrhP1
R5RGV4_9FIRM	Coprobacillus sp. CAG:183	TrhP2
R5QUB7_9FIRM	Coprobacillus sp. CAG:183	TrhP1
R5QG20_9FIRM	Coprobacillus sp. CAG:235	RlhA1
R5QVT6_9FIRM	Coprobacillus sp. CAG:235	TrhP2
R5QSD3_9FIRM	Coprobacillus sp. CAG:235	TrhP1
R5W0A0_9FIRM_1	Coprobacillus sp. CAG:605	RlhA1
R5W0A0_9FIRM_2	Coprobacillus sp. CAG:605	RlhA2
R5VHA7_9FIRM	Coprobacillus sp. CAG:605	TrhP2
R5W1R7_9FIRM	Coprobacillus sp. CAG:605	TrhP1
R5FU50_9FIRM_1	Coprobacillus sp. CAG:698	RlhA1
R5FU50_9FIRM_2	Coprobacillus sp. CAG:698	RlhA2
R5G1R1_9FIRM	Coprobacillus sp. CAG:698	TrhP2
R5FPS3_9FIRM	Coprobacillus sp. CAG:698	TrhP1
D4J9K8_9FIRM	Coprococcus catus GD/7	PepU32#1
D4J8C0_9FIRM_1	Coprococcus catus GD/7	RlhA1
D4J8C0_9FIRM_2	Coprococcus catus GD/7	RlhA2
R6LK06_9FIRM	Coprococcus comes CAG:19	PepU32#1
R6LHF2_9FIRM	Coprococcus comes CAG:19	RlhA1
R5W1D4_9FIRM	Coprococcus eutactus CAG:665	PepU32#1
R5VP99_9FIRM	Coprococcus eutactus CAG:665	RlhA1
R5JFV5_9FIRM	Coprococcus sp. CAG:782	PepU32#1
R5JG61_9FIRM	Coprococcus sp. CAG:782	RlhA1
D5EQR4_CORAD	Coraliomargarita akajimensis (strain DSM 45221 / IAM 15411 / JCM 23193 / KCTC 12865 / 04OKA010-24)	PepU32#4
D5EPX1_CORAD_1	Coraliomargarita akajimensis (strain DSM 45221 / IAM 15411 / JCM 23193 / KCTC 12865 / 04OKA010-24)	RlhA1
D5EPX1_CORAD_2	Coraliomargarita akajimensis (strain DSM 45221 / IAM 15411 / JCM 23193 / KCTC 12865 / 04OKA010-24)	RlhA2
R7L6I7_9BACT	Coraliomargarita sp. CAG:312	PepU32#4
R7L726_9BACT	Coraliomargarita sp. CAG:312	RlhA1
H8MMR4_CORCM_1	Corallococcus coralloides (strain ATCC 25202 / DSM 2259 / NBRC 100086 / M2) (Myxococcus coralloides)	RlhA1
H8MMR4_CORCM_2	Corallococcus coralloides (strain ATCC 25202 / DSM 2259 / NBRC 100086 / M2) (Myxococcus coralloides)	RlhA2
R5VVF0_9DELT	Corallococcus sp. CAG:1435	PepU32#1
R5WRU3_9DELT	Corallococcus sp. CAG:1435	RlhA1
A0A0A8BAP3_9ACTN	Coriobacteriaceae bacterium 68-1-3	PepU32#1
A0A0A8B5F5_9ACTN_1	Coriobacteriaceae bacterium 68-1-3	RlhA1
A0A0A8B5F5_9ACTN_2	Coriobacteriaceae bacterium 68-1-3	RlhA2
K9W1Y4_9CYAN_1	Crinalium epipsammum PCC 9333	RlhA1
K9W1Y4_9CYAN_2	Crinalium epipsammum PCC 9333	RlhA2
K8AWH2_9ENTR	Cronobacter dublinensis 582	RlhA1
K8BGE6_9ENTR	Cronobacter dublinensis 582	TrhP
K8BL11_9ENTR	Cronobacter dublinensis 582	YhbU type
K8B1M7_9ENTR	Cronobacter dublinensis 582	YhbV type
A7MEJ0_CROS8	Cronobacter sakazakii (strain ATCC BAA-894) (Enterobacter sakazakii)	RlhA1
A7MHI6_CROS8	Cronobacter sakazakii (strain ATCC BAA-894) (Enterobacter sakazakii)	TrhP
A7MIN9_CROS8	Cronobacter sakazakii (strain ATCC BAA-894) (Enterobacter sakazakii)	YhbU type
A7MIP0_CROS8	Cronobacter sakazakii (strain ATCC BAA-894) (Enterobacter sakazakii)	YhbV type
C7MPD3_CRYCD	Cryptobacterium curtum (strain ATCC 700683 / DSM 15641 / 12-3)	PepU32#1
C7MM23_CRYCD_1	Cryptobacterium curtum (strain ATCC 700683 / DSM 15641 / 12-3)	RlhA1
C7MM23_CRYCD_2	Cryptobacterium curtum (strain ATCC 700683 / DSM 15641 / 12-3)	RlhA2
A0A0C4Y860_9BURK	Cupriavidus basilensis	YhbU type
A0A0C4YEE8_9BURK	Cupriavidus basilensis	YhbV type
Q1LDH4_CUPMC	Cupriavidus metallidurans (strain ATCC 43123 / DSM 2839 / NBRC 102507 / CH34) (Ralstonia metallidurans)	YhbU type
Q1LDH5_CUPMC	Cupriavidus metallidurans (strain ATCC 43123 / DSM 2839 / NBRC 102507 / CH34) (Ralstonia metallidurans)	YhbV type
Q0JYR2_CUPNH	Cupriavidus necator (strain ATCC 17699 / H16 / DSM 428 / Stanier 337) (Ralstonia eutropha)	YhbU type
Q7WX85_CUPNH	Cupriavidus necator (strain ATCC 17699 / H16 / DSM 428 / Stanier 337) (Ralstonia eutropha)	YhbU type
Q0JYR3_CUPNH	Cupriavidus necator (strain ATCC 17699 / H16 / DSM 428 / Stanier 337) (Ralstonia eutropha)	YhbV type
Q7WX86_CUPNH	Cupriavidus necator (strain ATCC 17699 / H16 / DSM 428 / Stanier 337) (Ralstonia eutropha)	YhbV type
B8HTJ9_CYAP4_1	Cyanothece sp. (strain PCC 7425 / ATCC 29141)	RlhA1
B8HTJ9_CYAP4_2	Cyanothece sp. (strain PCC 7425 / ATCC 29141)	RlhA2
K0C529_CYCSP_1	Cycloclasticus sp. (strain P1)	RlhA1
K0C529_CYCSP_2	Cycloclasticus sp. (strain P1)	RlhA2
K9X0W2_9NOST_1	Cylindrospermum stagnale PCC 7417	RlhA1
K9X0W2_9NOST_2	Cylindrospermum stagnale PCC 7417	RlhA2
Q11VF6_CYTH3	Cytophaga hutchinsonii (strain ATCC 33406 / NCIMB 9469)	RlhA1
Q47F38_DECAR	Dechloromonas aromatica (strain RCB)	RlhA1
Q47JP3_DECAR	Dechloromonas aromatica (strain RCB)	TrhP
Q47JW3_DECAR	Dechloromonas aromatica (strain RCB)	YhbU type
Q47JW4_DECAR	Dechloromonas aromatica (strain RCB)	YhbV type
G8QPZ4_DECSP	Dechlorosoma suillum (strain ATCC BAA-33 / DSM 13638 / PS) (Azospira oryzae)	RlhA1
G8QPJ1_DECSP	Dechlorosoma suillum (strain ATCC BAA-33 / DSM 13638 / PS) (Azospira oryzae)	TrhP
G8QIZ9_DECSP	Dechlorosoma suillum (strain ATCC BAA-33 / DSM 13638 / PS) (Azospira oryzae)	YhbU type
G8QJ00_DECSP	Dechlorosoma suillum (strain ATCC BAA-33 / DSM 13638 / PS) (Azospira oryzae)	YhbV type
D3PBQ0_DEFDS	Deferribacter desulfuricans (strain DSM 14783 / JCM 11476 / NBRC 101012 / SSM1)	PepU32#1
A0A0C7NX14_9BACT	Defluviitoga tunisiensis	PepU32#1
K4KZ07_9FIRM	Dehalobacter sp. CF	PepU32#1
K4KXW7_9FIRM	Dehalobacter sp. CF	PepU32#6
K4KY94_9FIRM	Dehalobacter sp. CF	PepU32#6
K4LH50_9FIRM_1	Dehalobacter sp. CF	RlhA1
K4LH50_9FIRM_2	Dehalobacter sp. CF	RlhA2
C1D1N7_DEIDV_1	Deinococcus deserti (strain VCD115 / DSM 17065 / LMG 22923)	RlhA1
C1D1N7_DEIDV_2	Deinococcus deserti (strain VCD115 / DSM 17065 / LMG 22923)	RlhA2
Q1IYW0_DEIGD_1	Deinococcus geothermalis (strain DSM 11300)	RlhA1
Q1IYW0_DEIGD_2	Deinococcus geothermalis (strain DSM 11300)	RlhA2
H8GZ81_DEIGI_1	Deinococcus gobiensis (strain DSM 21396 / JCM 16679 / CGMCC 1.7299 / I-0)	RlhA1
H8GZ81_DEIGI_2	Deinococcus gobiensis (strain DSM 21396 / JCM 16679 / CGMCC 1.7299 / I-0)	RlhA2
E8U7M4_DEIML_1	Deinococcus maricopensis (strain DSM 21211 / LMG 22137 / NRRL B-23946 / LB-34)	RlhA1
E8U7M4_DEIML_2	Deinococcus maricopensis (strain DSM 21211 / LMG 22137 / NRRL B-23946 / LB-34)	RlhA2
L0A531_DEIPD_1	Deinococcus peraridilitoris (strain DSM 19664 / LMG 22246 / CIP 109416 / KR-200)	RlhA1
L0A531_DEIPD_2	Deinococcus peraridilitoris (strain DSM 19664 / LMG 22246 / CIP 109416 / KR-200)	RlhA2
F0RK09_DEIPM_1	Deinococcus proteolyticus (strain ATCC 35074 / DSM 20540 / JCM 6276 / NBRC 101906 / NCIMB 13154 / VKM Ac-1939 / CCM 2703 / MRP)	RlhA1
F0RK09_DEIPM_2	Deinococcus proteolyticus (strain ATCC 35074 / DSM 20540 / JCM 6276 / NBRC 101906 / NCIMB 13154 / VKM Ac-1939 / CCM 2703 / MRP)	RlhA2
Q9RSJ4_DEIRA_1	Deinococcus radiodurans (strain ATCC 13939 / DSM 20539 / JCM 16871 / LMG 4051 / NBRC 15346 / NCIMB 9279 / R1 / VKM B-1422)	RlhA1
Q9RSJ4_DEIRA_2	Deinococcus radiodurans (strain ATCC 13939 / DSM 20539 / JCM 16871 / LMG 4051 / NBRC 15346 / NCIMB 9279 / R1 / VKM B-1422)	RlhA2
A0A0F7JV99_9DEIO_1	'Deinococcus soli' Cha et al. 2014	RlhA1
A0A0F7JV99_9DEIO_2	'Deinococcus soli' Cha et al. 2014	RlhA2
A0A0A7KJQ1_9DEIO_1	Deinococcus swuensis	RlhA1
A0A0A7KJQ1_9DEIO_2	Deinococcus swuensis	RlhA2
A9BM95_DELAS	Delftia acidovorans (strain DSM 14801 / SPH-1)	RlhA1
A9BVM7_DELAS	Delftia acidovorans (strain DSM 14801 / SPH-1)	TrhP
Q1NPA2_9DELT	delta proteobacterium MLMS-1	PepU32#1
Q1NYA1_9DELT	delta proteobacterium MLMS-1	PepU32#1
Q1NNN6_9DELT	delta proteobacterium MLMS-1	RlhA1
Q1NXZ9_9DELT	delta proteobacterium MLMS-1	RlhA1
D4H346_DENA2	Denitrovibrio acetiphilus (strain DSM 12809 / N2460)	PepU32#1
B8F975_DESAA	Desulfatibacillum alkenivorans (strain AK-01)	PepU32#1
B8FGB1_DESAA	Desulfatibacillum alkenivorans (strain AK-01)	RlhA1
A0A0F2R488_9DELT	Desulfatitalea sp. BRH_c12	PepU32#1
A0A0F2R3E2_9DELT	Desulfatitalea sp. BRH_c12	RlhA1
L0F9L8_DESDL	Desulfitobacterium dichloroeliminans (strain LMG P-21439 / DCA1)	PepU32#1
L0F3I8_DESDL_1	Desulfitobacterium dichloroeliminans (strain LMG P-21439 / DCA1)	RlhA1
L0F3I8_DESDL_2	Desulfitobacterium dichloroeliminans (strain LMG P-21439 / DCA1)	RlhA2
Q24UT9_DESHY	Desulfitobacterium hafniense (strain Y51)	PepU32#1
Q24ZM8_DESHY	Desulfitobacterium hafniense (strain Y51)	PepU32#6
Q251H1_DESHY_1	Desulfitobacterium hafniense (strain Y51)	RlhA1
Q251H1_DESHY_2	Desulfitobacterium hafniense (strain Y51)	RlhA2
W0ED30_9FIRM	Desulfitobacterium metallireducens DSM 15288	PepU32#1
W0E9P8_9FIRM_1	Desulfitobacterium metallireducens DSM 15288	RlhA1
W0E9P8_9FIRM_2	Desulfitobacterium metallireducens DSM 15288	RlhA2
F2NFQ8_DESAR	Desulfobacca acetoxidans (strain ATCC 700848 / DSM 11109 / ASRB2)	PepU32#6
F2NID2_DESAR	Desulfobacca acetoxidans (strain ATCC 700848 / DSM 11109 / ASRB2)	RlhA1
I5B482_9DELT	Desulfobacter postgatei 2ac9	PepU32#1
I5B047_9DELT	Desulfobacter postgatei 2ac9	RlhA1
I5B1U9_9DELT	Desulfobacter postgatei 2ac9	RlhA1
C0Q9Z0_DESAH	Desulfobacterium autotrophicum (strain ATCC 43914 / DSM 3382 / HRM2)	PepU32#1
C0Q9A2_DESAH	Desulfobacterium autotrophicum (strain ATCC 43914 / DSM 3382 / HRM2)	RlhA1
C0QHX6_DESAH	Desulfobacterium autotrophicum (strain ATCC 43914 / DSM 3382 / HRM2)	RlhA1
K0NLM8_DESTT	Desulfobacula toluolica (strain DSM 7467 / Tol2)	PepU32#1
K0NDE4_DESTT	Desulfobacula toluolica (strain DSM 7467 / Tol2)	PepU32#6
K0NL84_DESTT_1	Desulfobacula toluolica (strain DSM 7467 / Tol2)	RlhA1
K0NJR2_DESTT	Desulfobacula toluolica (strain DSM 7467 / Tol2)	RlhA1
K0NL84_DESTT_2	Desulfobacula toluolica (strain DSM 7467 / Tol2)	RlhA2
A0A0F2NLV9_9DELT	Desulfobulbaceae bacterium BRH_c16a	PepU32#1
A0A0F2NAQ9_9DELT	Desulfobulbaceae bacterium BRH_c16a	PepU32#6
A0A0F2NEG7_9DELT	Desulfobulbaceae bacterium BRH_c16a	RlhA1
E8RGP1_DESPD	Desulfobulbus propionicus (strain ATCC 33891 / DSM 2032 / 1pr3)	PepU32#1
E8RCZ7_DESPD	Desulfobulbus propionicus (strain ATCC 33891 / DSM 2032 / 1pr3)	RlhA1
E8REP5_DESPD	Desulfobulbus propionicus (strain ATCC 33891 / DSM 2032 / 1pr3)	RlhA1
M1PKE9_DESSD	Desulfocapsa sulfexigens (strain DSM 10523 / SB164P1)	PepU32#1
M1PLW0_DESSD	Desulfocapsa sulfexigens (strain DSM 10523 / SB164P1)	PepU32#6
M1PEA7_DESSD_1	Desulfocapsa sulfexigens (strain DSM 10523 / SB164P1)	RlhA1
M1PBT1_DESSD	Desulfocapsa sulfexigens (strain DSM 10523 / SB164P1)	RlhA1
M1PT13_DESSD	Desulfocapsa sulfexigens (strain DSM 10523 / SB164P1)	RlhA1
M1PEA7_DESSD_2	Desulfocapsa sulfexigens (strain DSM 10523 / SB164P1)	RlhA2
A8ZWJ3_DESOH	Desulfococcus oleovorans (strain DSM 6200 / Hxd3)	PepU32#1
A8ZWY4_DESOH	Desulfococcus oleovorans (strain DSM 6200 / Hxd3)	RlhA1
C8X004_DESRD	Desulfohalobium retbaense (strain ATCC 49708 / DSM 5692 / JCM 16813 / HR100)	RlhA1
C8X0R1_DESRD	Desulfohalobium retbaense (strain ATCC 49708 / DSM 5692 / JCM 16813 / HR100)	TrhP
C7LNX5_DESBD	Desulfomicrobium baculatum (strain DSM 4028 / VKM B-1378) (Desulfovibrio baculatus)	PepU32#6
C7LP87_DESBD	Desulfomicrobium baculatum (strain DSM 4028 / VKM B-1378) (Desulfovibrio baculatus)	RlhA1
C7LN64_DESBD	Desulfomicrobium baculatum (strain DSM 4028 / VKM B-1378) (Desulfovibrio baculatus)	TrhP
D6SSA2_9DELT_1	Desulfonatronospira thiodismutans ASO3-1	RlhA1
D6SSA2_9DELT_2	Desulfonatronospira thiodismutans ASO3-1	RlhA2
D6SUR1_9DELT	Desulfonatronospira thiodismutans ASO3-1	TrhP
A0A068JLA3_9DELT	Desulfonatronum thiodismutans	RlhA1
B1I474_DESAP_1	Desulforudis audaxviator (strain MP104C)	RlhA1
B1I474_DESAP_2	Desulforudis audaxviator (strain MP104C)	RlhA2
I4D960_DESAJ	Desulfosporosinus acidiphilus (strain DSM 22704 / JCM 16185 / SJ4)	PepU32#1
I4D2X6_DESAJ	Desulfosporosinus acidiphilus (strain DSM 22704 / JCM 16185 / SJ4)	PepU32#6
I4D0B6_DESAJ_1	Desulfosporosinus acidiphilus (strain DSM 22704 / JCM 16185 / SJ4)	RlhA1
I4D0B6_DESAJ_2	Desulfosporosinus acidiphilus (strain DSM 22704 / JCM 16185 / SJ4)	RlhA2
J7IV54_DESMD	Desulfosporosinus meridiei (strain ATCC BAA-275 / DSM 13257 / NCIMB 13706 / S10)	PepU32#1
J7IKY0_DESMD_1	Desulfosporosinus meridiei (strain ATCC BAA-275 / DSM 13257 / NCIMB 13706 / S10)	RlhA1
J7IKY0_DESMD_2	Desulfosporosinus meridiei (strain ATCC BAA-275 / DSM 13257 / NCIMB 13706 / S10)	RlhA2
G7W5L1_DESOD	Desulfosporosinus orientis (strain ATCC 19365 / DSM 765 / NCIMB 8382 / VKM B-1628) (Desulfotomaculum orientis)	PepU32#1
G7WDR2_DESOD	Desulfosporosinus orientis (strain ATCC 19365 / DSM 765 / NCIMB 8382 / VKM B-1628) (Desulfotomaculum orientis)	PepU32#6
G7W512_DESOD_1	Desulfosporosinus orientis (strain ATCC 19365 / DSM 765 / NCIMB 8382 / VKM B-1628) (Desulfotomaculum orientis)	RlhA1
G7W512_DESOD_2	Desulfosporosinus orientis (strain ATCC 19365 / DSM 765 / NCIMB 8382 / VKM B-1628) (Desulfotomaculum orientis)	RlhA2
A0A0F2JI35_9FIRM	Desulfosporosinus sp. I2	PepU32#1
A0A0F2J7H5_9FIRM	Desulfosporosinus sp. I2	RlhA1
A0A0F2JCU3_9FIRM	Desulfosporosinus sp. I2	RlhA2
G2FPS0_9FIRM	Desulfosporosinus sp. OT	PepU32#1
G2FKL8_9FIRM	Desulfosporosinus sp. OT	PepU32#6
G2FYE7_9FIRM_1	Desulfosporosinus sp. OT	RlhA1
G2FYE7_9FIRM_2	Desulfosporosinus sp. OT	RlhA2
Q6AIZ8_DESPS	Desulfotalea psychrophila (strain LSv54 / DSM 12343)	PepU32#1
Q6AJA0_DESPS_1	Desulfotalea psychrophila (strain LSv54 / DSM 12343)	RlhA1
Q6AMS9_DESPS	Desulfotalea psychrophila (strain LSv54 / DSM 12343)	RlhA1
Q6AQM1_DESPS	Desulfotalea psychrophila (strain LSv54 / DSM 12343)	RlhA1
Q6AJA0_DESPS_2	Desulfotalea psychrophila (strain LSv54 / DSM 12343)	RlhA2
C8VZU7_DESAS	Desulfotomaculum acetoxidans (strain ATCC 49208 / DSM 771 / VKM B-1644)	PepU32#1
C8W0E7_DESAS_1	Desulfotomaculum acetoxidans (strain ATCC 49208 / DSM 771 / VKM B-1644)	RlhA1
C8W0E7_DESAS_2	Desulfotomaculum acetoxidans (strain ATCC 49208 / DSM 771 / VKM B-1644)	RlhA2
R4KKH2_9FIRM	Desulfotomaculum gibsoniae DSM 7213	PepU32#1
R4KHP1_9FIRM_1	Desulfotomaculum gibsoniae DSM 7213	RlhA1
R4KHP1_9FIRM_2	Desulfotomaculum gibsoniae DSM 7213	RlhA2
K8E074_9FIRM	Desulfotomaculum hydrothermale Lam5 = DSM 18033	PepU32#1
K8E702_9FIRM_1	Desulfotomaculum hydrothermale Lam5 = DSM 18033	RlhA1
K8E702_9FIRM_2	Desulfotomaculum hydrothermale Lam5 = DSM 18033	RlhA2
F6CL88_DESK7	Desulfotomaculum kuznetsovii (strain DSM 6115 / VKM B-1805 / 17)	PepU32#1
F6CQI8_DESK7_1	Desulfotomaculum kuznetsovii (strain DSM 6115 / VKM B-1805 / 17)	RlhA1
F6CQI8_DESK7_2	Desulfotomaculum kuznetsovii (strain DSM 6115 / VKM B-1805 / 17)	RlhA2
F6B2U6_DESCC	Desulfotomaculum nigrificans (strain DSM 14880 / VKM B-2319 / CO-1-SRB) (Desulfotomaculum carboxydivorans)	PepU32#1
F6B418_DESCC_1	Desulfotomaculum nigrificans (strain DSM 14880 / VKM B-2319 / CO-1-SRB) (Desulfotomaculum carboxydivorans)	RlhA1
F6B418_DESCC_2	Desulfotomaculum nigrificans (strain DSM 14880 / VKM B-2319 / CO-1-SRB) (Desulfotomaculum carboxydivorans)	RlhA2
A4J2Y4_DESRM	Desulfotomaculum reducens (strain MI-1)	PepU32#1
A4J512_DESRM_1	Desulfotomaculum reducens (strain MI-1)	RlhA1
A4J512_DESRM_2	Desulfotomaculum reducens (strain MI-1)	RlhA2
F6DUW3_DESRL	Desulfotomaculum ruminis (strain ATCC 23193 / DSM 2154 / NCIB 8452 / DL)	PepU32#1
F6DKW0_DESRL	Desulfotomaculum ruminis (strain ATCC 23193 / DSM 2154 / NCIB 8452 / DL)	PepU32#6
F6DNX5_DESRL_1	Desulfotomaculum ruminis (strain ATCC 23193 / DSM 2154 / NCIB 8452 / DL)	RlhA1
F6DNX5_DESRL_2	Desulfotomaculum ruminis (strain ATCC 23193 / DSM 2154 / NCIB 8452 / DL)	RlhA2
E6VU31_DESAO	Desulfovibrio aespoeensis (strain ATCC 700646 / DSM 10631 / Aspo-2)	RlhA1
E6VRP4_DESAO	Desulfovibrio aespoeensis (strain ATCC 700646 / DSM 10631 / Aspo-2)	TrhP
F3YTZ6_DESAF	Desulfovibrio africanus str. Walvis Bay	RlhA1
F3Z179_DESAF	Desulfovibrio africanus str. Walvis Bay	TrhP
Q30UR2_DESAG	Desulfovibrio alaskensis (strain G20) (Desulfovibrio desulfuricans (strain G20))	RlhA1
Q30WQ7_DESAG	Desulfovibrio alaskensis (strain G20) (Desulfovibrio desulfuricans (strain G20))	TrhP
B8J1U9_DESDA	Desulfovibrio desulfuricans (strain ATCC 27774 / DSM 6949)	RlhA1
F0JI13_DESDE	Desulfovibrio desulfuricans ND132	RlhA1
F0JHQ9_DESDE	Desulfovibrio desulfuricans ND132	TrhP
T2GD99_DESGI	Desulfovibrio gigas DSM 1382 = ATCC 19364	RlhA1
T2GEL3_DESGI	Desulfovibrio gigas DSM 1382 = ATCC 19364	TrhP
C4XKM6_DESMR	Desulfovibrio magneticus (strain ATCC 700980 / DSM 13731 / RS-1)	RlhA1
M1WJM0_DESPC	Desulfovibrio piezophilus (strain DSM 21447 / JCM 15486 / C1TLV30)	RlhA1
M1WTL4_DESPC	Desulfovibrio piezophilus (strain DSM 21447 / JCM 15486 / C1TLV30)	TrhP
B6WV12_9DELT	Desulfovibrio piger ATCC 29098	RlhA1
C6BW14_DESAD	Desulfovibrio salexigens (strain ATCC 14822 / DSM 2638 / NCIB 8403 / VKM B-1763)	RlhA1
C6BUZ7_DESAD	Desulfovibrio salexigens (strain ATCC 14822 / DSM 2638 / NCIB 8403 / VKM B-1763)	TrhP
G1UV50_9DELT	Desulfovibrio sp. 6_1_46AFAA	RlhA1
G7QBB8_9DELT	Desulfovibrio sp. FW1012B	RlhA1
Q725W1_DESVH	Desulfovibrio vulgaris (strain Hildenborough / ATCC 29579 / NCIMB 8303)	RlhA1
Q72EC4_DESVH	Desulfovibrio vulgaris (strain Hildenborough / ATCC 29579 / NCIMB 8303)	TrhP
B8DQG5_DESVM	Desulfovibrio vulgaris (strain Miyazaki F / DSM 19637)	RlhA1
B8DIS3_DESVM	Desulfovibrio vulgaris (strain Miyazaki F / DSM 19637)	TrhP
W0JFU4_DESAE	Desulfurella acetivorans A63	PepU32#1
E6W5F2_DESIS_1	Desulfurispirillum indicum (strain ATCC BAA-1389 / S5)	RlhA1
E6W5F2_DESIS_2	Desulfurispirillum indicum (strain ATCC BAA-1389 / S5)	RlhA2
E6W080_DESIS	Desulfurispirillum indicum (strain ATCC BAA-1389 / S5)	TrhP2
E6W079_DESIS	Desulfurispirillum indicum (strain ATCC BAA-1389 / S5)	TrhP1
D6Z4W7_DESAT	Desulfurivibrio alkaliphilus (strain DSM 19089 / UNIQEM U267 / AHT2)	PepU32#1
D6Z0I1_DESAT	Desulfurivibrio alkaliphilus (strain DSM 19089 / UNIQEM U267 / AHT2)	RlhA1
F0S1U7_DESTD	Desulfurobacterium thermolithotrophum (strain DSM 11699 / BSA)	PepU32#1
Q1K222_DESAC	Desulfuromonas acetoxidans DSM 684	PepU32#1
Q1JXS4_DESAC	Desulfuromonas acetoxidans DSM 684	RlhA1
C0GKI0_9FIRM	Dethiobacter alkaliphilus AHT 1	PepU32#1
C0GI02_9FIRM_1	Dethiobacter alkaliphilus AHT 1	RlhA1
C0GI02_9FIRM_2	Dethiobacter alkaliphilus AHT 1	RlhA2
A0A0F5PRS5_9RHIZ	Devosia psychrophila	YhbU type
A0A0F5PSK2_9RHIZ	Devosia psychrophila	YhbV type
R5SQA3_9FIRM	Dialister invisus CAG:218	PepU32#1
F2BXC6_9FIRM	Dialister micraerophilus DSM 19965	PepU32#1
R7CNX5_9FIRM	Dialister sp. CAG:357	PepU32#1
R7CUG1_9FIRM_1	Dialister sp. CAG:357	RlhA1
R7CUG1_9FIRM_2	Dialister sp. CAG:357	RlhA2
R6A5K8_9FIRM	Dialister sp. CAG:486	PepU32#1
R6AKW0_9FIRM	Dialister sp. CAG:486	PepU32#1
R6AQK9_9FIRM_1	Dialister sp. CAG:486	RlhA1
R6AQK9_9FIRM_2	Dialister sp. CAG:486	RlhA2
R7PU07_9FIRM	Dialister sp. CAG:588	PepU32#1
R7PTV7_9FIRM_1	Dialister sp. CAG:588	RlhA1
R7PTV7_9FIRM_2	Dialister sp. CAG:588	RlhA2
H1D2E2_9FIRM	Dialister succinatiphilus YIT 11850	PepU32#1
H1CYP7_9FIRM_1	Dialister succinatiphilus YIT 11850	RlhA1
H1CYP7_9FIRM_2	Dialister succinatiphilus YIT 11850	RlhA2
A5EVY2_DICNV	Dichelobacter nodosus (strain VCS1703A)	TrhP
E0SN40_DICD3	Dickeya dadantii (strain 3937) (Erwinia chrysanthemi (strain 3937))	TrhP
E0SKZ0_DICD3	Dickeya dadantii (strain 3937) (Erwinia chrysanthemi (strain 3937))	YhbU type
E0SKY9_DICD3	Dickeya dadantii (strain 3937) (Erwinia chrysanthemi (strain 3937))	YhbV type
R6SGV5_9FIRM	Dorea formicigenerans CAG:28	PepU32#1
R6SBJ7_9FIRM	Dorea formicigenerans CAG:28	RlhA1
R7G0T2_9FIRM	Dorea longicatena CAG:42	PepU32#1
R7G5G6_9FIRM	Dorea longicatena CAG:42	RlhA1
R5D3E7_9FIRM	Dorea sp. CAG:105	PepU32#1
R5DB39_9FIRM	Dorea sp. CAG:105	RlhA1
R6W8M0_9FIRM	Dorea sp. CAG:317	PepU32#1
R6WUF3_9FIRM	Dorea sp. CAG:317	RlhA1
X5DZZ0_9BACT	Draconibacterium orientale	PepU32#4
X5E152_9BACT	Draconibacterium orientale	RlhA1
A0A023NNK3_9GAMM	Dyella jiangningensis	YhbU type
A0A023NMD2_9GAMM	Dyella jiangningensis	YhbV type
F5IVM5_9PORP	Dysgonomonas gadei ATCC BAA-286	PepU32#4
F5ISM7_9PORP	Dysgonomonas gadei ATCC BAA-286	RlhA1
F8X1Y5_9PORP	Dysgonomonas mossii DSM 22836	PepU32#4
F8X0L3_9PORP	Dysgonomonas mossii DSM 22836	RlhA1
H1G4Z3_9GAMM	Ectothiorhodospira sp. PHS-1	TrhP
H1G4Z8_9GAMM	Ectothiorhodospira sp. PHS-1	YhbU type
H1G4Z9_9GAMM	Ectothiorhodospira sp. PHS-1	YhbV type
C5BA19_EDWI9	Edwardsiella ictaluri (strain 93-146)	RlhA1
C5BHM9_EDWI9	Edwardsiella ictaluri (strain 93-146)	TrhP
C5BFC8_EDWI9	Edwardsiella ictaluri (strain 93-146)	YhbU type
C5BFC7_EDWI9	Edwardsiella ictaluri (strain 93-146)	YhbV type
C8WJR4_EGGLE	Eggerthella lenta (strain ATCC 25559 / DSM 2243 / JCM 9979 / NCTC 11813 / VPI 0255) (Eubacterium lentum)	PepU32#1
C8WM18_EGGLE_1	Eggerthella lenta (strain ATCC 25559 / DSM 2243 / JCM 9979 / NCTC 11813 / VPI 0255) (Eubacterium lentum)	RlhA1
C8WM18_EGGLE_2	Eggerthella lenta (strain ATCC 25559 / DSM 2243 / JCM 9979 / NCTC 11813 / VPI 0255) (Eubacterium lentum)	RlhA2
F7UZP9_EEGSY	Eggerthella sp. (strain YY7918)	PepU32#1
F7UZY9_EEGSY_1	Eggerthella sp. (strain YY7918)	RlhA1
F7UZY9_EEGSY_2	Eggerthella sp. (strain YY7918)	RlhA2
R5FIU5_9ACTN	Eggerthella sp. CAG:1427	PepU32#1
R5FYF5_9ACTN_1	Eggerthella sp. CAG:1427	RlhA1
R5FYF5_9ACTN_2	Eggerthella sp. CAG:1427	RlhA2
R6H5V0_9ACTN	Eggerthella sp. CAG:209	PepU32#1
R6HJH0_9ACTN	Eggerthella sp. CAG:209	RlhA1
R6HBK6_9ACTN	Eggerthella sp. CAG:209	RlhA2
R7B556_9ACTN	Eggerthella sp. CAG:298	PepU32#1
R7B6Q7_9ACTN_1	Eggerthella sp. CAG:298	RlhA1
R7B6Q7_9ACTN_2	Eggerthella sp. CAG:298	RlhA2
R7BQL8_9ACTN	Eggerthella sp. CAG:368	PepU32#1
R7BQ74_9ACTN	Eggerthella sp. CAG:368	RlhA2
C0DS70_EIKCO	Eikenella corrodens ATCC 23834	TrhP
C0DRW8_EIKCO	Eikenella corrodens ATCC 23834	YhbU type
C0DRW4_EIKCO	Eikenella corrodens ATCC 23834	YhbV type
R1BXR8_EMIHU	Emiliania huxleyi (Pontosphaera huxleyi)	RlhA1
R1ELF1_EMIHU	Emiliania huxleyi (Pontosphaera huxleyi)	RlhA1
I2EPD2_EMTOG	Emticicia oligotrophica (strain DSM 17448 / GPTSA100-15)	PepU32#4
I2ERD8_EMTOG	Emticicia oligotrophica (strain DSM 17448 / GPTSA100-15)	RlhA1
A0A0G3WH16_9BACT	Endomicrobium proavitum	RlhA1
A0A0G3WKF6_9BACT	Endomicrobium proavitum	TrhP
A0A068DSE3_9BACT	endosymbiont of Llaveia axin axin	PepU32#4
G2FBZ6_9GAMM	endosymbiont of Tevnia jerichonana (vent Tica)	TrhP
G2FIL4_9GAMM	endosymbiont of Tevnia jerichonana (vent Tica)	YhbU type
G2FIL3_9GAMM	endosymbiont of Tevnia jerichonana (vent Tica)	YhbV type
S6CFX0_9GAMM_1	endosymbiont of unidentified scaly snail isolate Monju	RlhA1
S6CFX0_9GAMM_2	endosymbiont of unidentified scaly snail isolate Monju	RlhA2
S6CFN6_9GAMM	endosymbiont of unidentified scaly snail isolate Monju	TrhP
S6BQT6_9GAMM	endosymbiont of unidentified scaly snail isolate Monju	YhbU type
V5B5H5_ENTCL	Enterobacter cloacae S611	RlhA1
V5CVB5_ENTCL	Enterobacter cloacae S611	TrhP
V5AA53_ENTCL	Enterobacter cloacae S611	YhbU type
V5AUC8_ENTCL	Enterobacter cloacae S611	YhbV type
A4WAC9_ENT38	Enterobacter sp. (strain 638)	RlhA1
A4WCD4_ENT38	Enterobacter sp. (strain 638)	TrhP
A4WEX3_ENT38	Enterobacter sp. (strain 638)	YhbU type
A4WEX4_ENT38	Enterobacter sp. (strain 638)	YhbV type
L0M4N3_ENTBF	Enterobacteriaceae bacterium (strain FGI 57)	RlhA1
L0M4B4_ENTBF	Enterobacteriaceae bacterium (strain FGI 57)	TrhP
L0M1I7_ENTBF	Enterobacteriaceae bacterium (strain FGI 57)	YhbU type
L0LY76_ENTBF	Enterobacteriaceae bacterium (strain FGI 57)	YhbV type
R2S518_9ENTE_1	Enterococcus asini ATCC 700915	RlhA1
R2S518_9ENTE_2	Enterococcus asini ATCC 700915	RlhA2
R2RI95_9ENTE	Enterococcus asini ATCC 700915	TrhP2
R2S5J1_9ENTE	Enterococcus asini ATCC 700915	TrhP1
S0RC38_ENTAV	Enterococcus avium ATCC 14025	TrhP2
S0RT55_ENTAV	Enterococcus avium ATCC 14025	TrhP1
C9ACW8_ENTCA	Enterococcus casseliflavus EC20	TrhP2
C9ACW9_ENTCA	Enterococcus casseliflavus EC20	TrhP1
S1QYH5_9ENTE	Enterococcus cecorum DSM 20682 = ATCC 43198	TrhP2
S1RQI4_9ENTE	Enterococcus cecorum DSM 20682 = ATCC 43198	TrhP1
S0K3F3_9ENTE	Enterococcus columbae DSM 7374 = ATCC 51263	TrhP2
S1NIH5_9ENTE	Enterococcus columbae DSM 7374 = ATCC 51263	TrhP1
S1NBH3_9ENTE	Enterococcus dispar ATCC 51266	TrhP2
S1NZZ5_9ENTE	Enterococcus dispar ATCC 51266	TrhP1
S0RDZ2_9ENTE	Enterococcus durans ATCC 6056	TrhP2
S0RU09_9ENTE	Enterococcus durans ATCC 6056	TrhP1
Q82YZ9_ENTFA	Enterococcus faecalis (strain ATCC 700802 / V583)	TrhP2
Q82Z00_ENTFA	Enterococcus faecalis (strain ATCC 700802 / V583)	TrhP1
Q3XY72_ENTFC	Enterococcus faecium DO	TrhP2
I3U5L9_ENTFC	Enterococcus faecium DO	TrhP1
R2SS54_9ENTE	Enterococcus haemoperoxidus ATCC BAA-382	TrhP2
R2QGI2_9ENTE	Enterococcus haemoperoxidus ATCC BAA-382	TrhP1
I6SBH5_ENTHA	Enterococcus hirae (strain ATCC 9790 / DSM 20160 / JCM 8729 / LMG 6399 / NBRC 3181 / NCIMB 6459 / NCDO 1258)	TrhP2
I6T9P5_ENTHA	Enterococcus hirae (strain ATCC 9790 / DSM 20160 / JCM 8729 / LMG 6399 / NBRC 3181 / NCIMB 6459 / NCDO 1258)	TrhP1
V5XUS5_ENTMU	Enterococcus mundtii QU 25	TrhP2
V5XTI7_ENTMU	Enterococcus mundtii QU 25	TrhP1
R2ST52_9ENTE	Enterococcus pallens ATCC BAA-351	TrhP2
R2QHF8_9ENTE	Enterococcus pallens ATCC BAA-351	TrhP1
R3TW38_9ENTE	Enterococcus phoeniculicola ATCC BAA-412	TrhP2
R3TUS9_9ENTE	Enterococcus phoeniculicola ATCC BAA-412	TrhP1
S0NUL8_9ENTE	Enterococcus saccharolyticus subsp. saccharolyticus ATCC 43076	TrhP2
S0NES5_9ENTE	Enterococcus saccharolyticus subsp. saccharolyticus ATCC 43076	TrhP1
T0VBM2_9ENTE	Enterococcus sp. HSIEG1	TrhP2
T0VH50_9ENTE	Enterococcus sp. HSIEG1	TrhP1
S0PCC8_9ENTE	Enterococcus sulfureus ATCC 49903	TrhP2
S0L4X7_9ENTE	Enterococcus sulfureus ATCC 49903	TrhP1
E4KQB6_9LACT	Eremococcus coleocola ACS-139-V-Col8	TrhP2
E4KQB5_9LACT	Eremococcus coleocola ACS-139-V-Col8	TrhP1
D8MUI3_ERWBE	Erwinia billingiae (strain Eb661)	TrhP
D8MXG7_ERWBE	Erwinia billingiae (strain Eb661)	YhbU type
D8MXG8_ERWBE	Erwinia billingiae (strain Eb661)	YhbV type
B2VIG3_ERWT9	Erwinia tasmaniensis (strain DSM 17950 / CIP 109463 / Et1/99)	TrhP
A0A0M2KD15_9ENTR	Erwinia tracheiphila	TrhP
A0A0M2KG72_9ENTR	Erwinia tracheiphila	YhbU type
A0A0M2KK34_9ENTR	Erwinia tracheiphila	YhbV type
R6UNJ3_9FIRM_1	Erysipelotrichaceae bacterium CAG:64	RlhA1
R6UNJ3_9FIRM_2	Erysipelotrichaceae bacterium CAG:64	RlhA2
R6USB0_9FIRM	Erysipelotrichaceae bacterium CAG:64	TrhP2
R6UKB0_9FIRM	Erysipelotrichaceae bacterium CAG:64	TrhP1
YDCP_ECOLI	Escherichia coli (strain K12)	RlhA1
YEGQ_ECOLI	Escherichia coli (strain K12)	TrhP
YHBU_ECOLI	Escherichia coli (strain K12)	YhbU type
YHBV_ECOLI	Escherichia coli (strain K12)	YhbV type
E6U7E8_ETHHY	Ethanoligenens harbinense (strain DSM 18485 / JCM 12961 / CGMCC 1.5033 / YUAN-3)	RlhA1
W8T433_EUBAC	Eubacterium acidaminophilum DSM 3953	PepU32#1
W8TEF9_EUBAC_1	Eubacterium acidaminophilum DSM 3953	RlhA1
W8TML8_EUBAC_1	Eubacterium acidaminophilum DSM 3953	RlhA1
W8TEF9_EUBAC_2	Eubacterium acidaminophilum DSM 3953	RlhA2
W8TML8_EUBAC_2	Eubacterium acidaminophilum DSM 3953	RlhA2
I5AUU9_EUBCE	Eubacterium cellulosolvens 6	PepU32#1
I5AQJ0_EUBCE	Eubacterium cellulosolvens 6	RlhA1
R7GAH1_9FIRM_1	Eubacterium dolichum CAG:375	RlhA1
R7GAH1_9FIRM_2	Eubacterium dolichum CAG:375	RlhA2
R7G570_9FIRM	Eubacterium dolichum CAG:375	TrhP2
R7G719_9FIRM	Eubacterium dolichum CAG:375	TrhP1
C4Z584_EUBE2	Eubacterium eligens (strain ATCC 27750 / VPI C15-48)	PepU32#1
C4Z033_EUBE2	Eubacterium eligens (strain ATCC 27750 / VPI C15-48)	RlhA1
R6GCZ7_9FIRM	Eubacterium hallii CAG:12	PepU32#1
R6GCA2_9FIRM	Eubacterium hallii CAG:12	RlhA1
H1PLN2_9FIRM	Eubacterium infirmum F0142	PepU32#1
H1PIJ8_9FIRM	Eubacterium infirmum F0142	RlhA1
E3GG83_EUBLK	Eubacterium limosum (strain KIST612)	PepU32#1
E3GFB4_EUBLK_1	Eubacterium limosum (strain KIST612)	RlhA1
E3GFB4_EUBLK_2	Eubacterium limosum (strain KIST612)	RlhA2
D4JUD8_9FIRM	Eubacterium siraeum 70/3	PepU32#1
D4JU30_9FIRM_1	Eubacterium siraeum 70/3	RlhA1
D4JU30_9FIRM_2	Eubacterium siraeum 70/3	RlhA2
H1BN89_9FIRM_1	Eubacterium sp. 3_1_31	RlhA1
H1BN89_9FIRM_2	Eubacterium sp. 3_1_31	RlhA2
H1BME4_9FIRM	Eubacterium sp. 3_1_31	TrhP2
H1BME1_9FIRM	Eubacterium sp. 3_1_31	TrhP1
R5YR25_9FIRM	Eubacterium sp. CAG:156	PepU32#1
R5Z2G7_9FIRM	Eubacterium sp. CAG:156	RlhA1
R5KZF3_9FIRM	Eubacterium sp. CAG:161	PepU32#1
R5LCU3_9FIRM	Eubacterium sp. CAG:161	RlhA1
R5MEP8_9FIRM	Eubacterium sp. CAG:180	PepU32#1
R5MKT3_9FIRM	Eubacterium sp. CAG:180	RlhA1
R6GGI3_9FIRM	Eubacterium sp. CAG:192	PepU32#1
R6FXQ1_9FIRM	Eubacterium sp. CAG:192	RlhA1
R6MU97_9FIRM	Eubacterium sp. CAG:202	PepU32#1
R6MVW5_9FIRM_1	Eubacterium sp. CAG:202	RlhA1
R6MVW5_9FIRM_2	Eubacterium sp. CAG:202	RlhA2
R6Q747_9FIRM	Eubacterium sp. CAG:251	PepU32#1
R6QS64_9FIRM	Eubacterium sp. CAG:251	RlhA1
R6KDI2_9FIRM	Eubacterium sp. CAG:252	PepU32#1
R6K5A3_9FIRM	Eubacterium sp. CAG:252	RlhA1
R6Q9A0_9FIRM	Eubacterium sp. CAG:274	PepU32#1
R6PAM6_9FIRM_1	Eubacterium sp. CAG:274	RlhA1
R6PAM6_9FIRM_2	Eubacterium sp. CAG:274	RlhA2
R7HB87_9FIRM	Eubacterium sp. CAG:38	PepU32#1
R7HBE6_9FIRM	Eubacterium sp. CAG:38	RlhA1
R7NKC0_9FIRM	Eubacterium sp. CAG:581	PepU32#1
R7NHP5_9FIRM	Eubacterium sp. CAG:581	RlhA1
R5NME3_9FIRM	Eubacterium sp. CAG:603	PepU32#1
R5P4X7_9FIRM	Eubacterium sp. CAG:603	PepU32#6
R5P4G4_9FIRM	Eubacterium sp. CAG:603	RlhA1
R5GP81_9FIRM	Eubacterium sp. CAG:786	PepU32#1
R5GIN0_9FIRM_1	Eubacterium sp. CAG:786	RlhA1
R5GIN0_9FIRM_2	Eubacterium sp. CAG:786	RlhA2
R7FXS8_9FIRM	Eubacterium sp. CAG:841	PepU32#1
R7FUZ5_9FIRM	Eubacterium sp. CAG:841	RlhA1
R5DXR7_9FIRM	Eubacterium sp. CAG:86	PepU32#1
R5E856_9FIRM	Eubacterium sp. CAG:86	RlhA1
A5Z3L2_9FIRM	Eubacterium ventriosum ATCC 27560	PepU32#1
A5Z4L2_9FIRM	Eubacterium ventriosum ATCC 27560	RlhA1
C4L3B4_EXISA	Exiguobacterium sp. (strain ATCC BAA-1283 / AT1b)	TrhP2
C4L3B3_EXISA	Exiguobacterium sp. (strain ATCC BAA-1283 / AT1b)	TrhP1
K1LFN1_9LACT	Facklamia hominis CCUG 36813	TrhP2
K1LMV9_9LACT	Facklamia hominis CCUG 36813	TrhP1
K1MSB4_9LACT	Facklamia ignava CCUG 37419	TrhP2
K1LPU4_9LACT	Facklamia ignava CCUG 37419	TrhP1
H3NJ45_9LACT	Facklamia languida CCUG 37842	TrhP2
H3NJ44_9LACT	Facklamia languida CCUG 37842	TrhP1
E2ZI39_9FIRM	Faecalibacterium cf. prausnitzii KLE1255	PepU32#1
E2ZGV6_9FIRM_1	Faecalibacterium cf. prausnitzii KLE1255	RlhA1
E2ZGV6_9FIRM_2	Faecalibacterium cf. prausnitzii KLE1255	RlhA2
C7HAP2_9FIRM	Faecalibacterium prausnitzii A2-165	PepU32#1
C7H541_9FIRM_1	Faecalibacterium prausnitzii A2-165	RlhA1
C7H541_9FIRM_2	Faecalibacterium prausnitzii A2-165	RlhA2
D4K3S5_9FIRM	Faecalibacterium prausnitzii L2-6	PepU32#1
D4JYG5_9FIRM	Faecalibacterium prausnitzii L2-6	RlhA1
D4K674_9FIRM	Faecalibacterium prausnitzii SL3/3	PepU32#1
D4KBY2_9FIRM	Faecalibacterium prausnitzii SL3/3	RlhA1
R5FVQ6_9FIRM	Faecalibacterium sp. CAG:1138	PepU32#1
R5FVS8_9FIRM	Faecalibacterium sp. CAG:1138	RlhA1
R7I8U7_9FIRM	Faecalibacterium sp. CAG:74	PepU32#1
R7IJM0_9FIRM	Faecalibacterium sp. CAG:74	RlhA1
R6PZT3_9FIRM	Faecalibacterium sp. CAG:82	PepU32#1
R6QEF1_9FIRM	Faecalibacterium sp. CAG:82	RlhA1
D4JFX6_9FIRM	Faecalitalea cylindroides T2-87	TrhP2
D4JFX5_9FIRM	Faecalitalea cylindroides T2-87	TrhP1
A0A098BZ45_9PORP	Fermentimonas caenicola	PepU32#4
E1STK6_FERBD	Ferrimonas balearica (strain DSM 9799 / CCM 4581 / PAT)	TrhP
E1STJ6_FERBD	Ferrimonas balearica (strain DSM 9799 / CCM 4581 / PAT)	YhbU type
E1STJ5_FERBD	Ferrimonas balearica (strain DSM 9799 / CCM 4581 / PAT)	YhbV type
A0A0E9M7F4_9PROT	Ferriphaselus amnicola	RlhA1
A0A0E9M5X7_9PROT	Ferriphaselus amnicola	TrhP
D3S0J2_FERPA	Ferroglobus placidus (strain DSM 10642 / AEDII12DO)	PepU32#6
D3S0J3_FERPA	Ferroglobus placidus (strain DSM 10642 / AEDII12DO)	PepU32#6
D3S0J4_FERPA	Ferroglobus placidus (strain DSM 10642 / AEDII12DO)	PepU32#6
D9S618_FIBSS_1	Fibrobacter succinogenes (strain ATCC 19169 / S85)	RlhA1
D9S618_FIBSS_2	Fibrobacter succinogenes (strain ATCC 19169 / S85)	RlhA2
D9S976_FIBSS	Fibrobacter succinogenes (strain ATCC 19169 / S85)	TrhP
D6GSE6_FILAD	Filifactor alocis (strain ATCC 35896 / D40 B5) (Fusobacterium alocis)	PepU32#1
D6GRB7_FILAD	Filifactor alocis (strain ATCC 35896 / D40 B5) (Fusobacterium alocis)	RlhA1
B0S112_FINM2	Finegoldia magna (strain ATCC 29328) (Peptostreptococcus magnus)	PepU32#1
B0S1P3_FINM2_1	Finegoldia magna (strain ATCC 29328) (Peptostreptococcus magnus)	RlhA1
B0S1P3_FINM2_2	Finegoldia magna (strain ATCC 29328) (Peptostreptococcus magnus)	RlhA2
R5AFQ0_9FIRM	Firmicutes bacterium CAG:102	PepU32#1
R5ANQ6_9FIRM_1	Firmicutes bacterium CAG:102	RlhA1
R5ANQ6_9FIRM_2	Firmicutes bacterium CAG:102	RlhA2
R5AU13_9FIRM	Firmicutes bacterium CAG:103	PepU32#1
R5AS96_9FIRM_1	Firmicutes bacterium CAG:103	RlhA1
R5AS96_9FIRM_2	Firmicutes bacterium CAG:103	RlhA2
R5F0V6_9FIRM	Firmicutes bacterium CAG:110	PepU32#1
R5EPD1_9FIRM_1	Firmicutes bacterium CAG:110	RlhA1
R5EPD1_9FIRM_2	Firmicutes bacterium CAG:110	RlhA2
R5IMZ1_9FIRM	Firmicutes bacterium CAG:124	PepU32#1
R5J1L5_9FIRM_1	Firmicutes bacterium CAG:124	RlhA1
R5J1L5_9FIRM_2	Firmicutes bacterium CAG:124	RlhA2
R5RZI6_9FIRM	Firmicutes bacterium CAG:129	PepU32#1
R5RYK1_9FIRM_1	Firmicutes bacterium CAG:129	RlhA1
R5RYK1_9FIRM_2	Firmicutes bacterium CAG:129	RlhA2
R6GUH2_9FIRM	Firmicutes bacterium CAG:137	PepU32#1
R6FKA0_9FIRM	Firmicutes bacterium CAG:145	PepU32#1
R6ESU2_9FIRM	Firmicutes bacterium CAG:145	RlhA1
R6LQC8_9FIRM	Firmicutes bacterium CAG:170	PepU32#1
R6LXU4_9FIRM_1	Firmicutes bacterium CAG:170	RlhA1
R6LXU4_9FIRM_2	Firmicutes bacterium CAG:170	RlhA2
R6DD41_9FIRM	Firmicutes bacterium CAG:176	PepU32#1
R6DAD7_9FIRM_1	Firmicutes bacterium CAG:176	RlhA1
R6DAD7_9FIRM_2	Firmicutes bacterium CAG:176	RlhA2
R5QLF5_9FIRM	Firmicutes bacterium CAG:194	PepU32#1
R5QIZ8_9FIRM	Firmicutes bacterium CAG:194	RlhA1
R5XFQ8_9FIRM	Firmicutes bacterium CAG:212	PepU32#1
R6V4K0_9FIRM	Firmicutes bacterium CAG:227	PepU32#1
R6VGV8_9FIRM	Firmicutes bacterium CAG:227	RlhA1
R6DTX1_9FIRM_1	Firmicutes bacterium CAG:238	RlhA1
R6DTX1_9FIRM_2	Firmicutes bacterium CAG:238	RlhA2
R5GZ66_9FIRM	Firmicutes bacterium CAG:24	PepU32#1
R5HDA1_9FIRM	Firmicutes bacterium CAG:24	PepU32#6
R5GYN3_9FIRM	Firmicutes bacterium CAG:24	RlhA1
R6I2U6_9FIRM	Firmicutes bacterium CAG:240	PepU32#1
R6I8Z0_9FIRM_1	Firmicutes bacterium CAG:240	RlhA1
R6I8Z0_9FIRM_2	Firmicutes bacterium CAG:240	RlhA2
R7A6G6_9FIRM_1	Firmicutes bacterium CAG:308	RlhA1
R7A6G6_9FIRM_2	Firmicutes bacterium CAG:308	RlhA2
R7A4A8_9FIRM	Firmicutes bacterium CAG:308	TrhP2
R6ZW84_9FIRM	Firmicutes bacterium CAG:308	TrhP1
R6XZ54_9FIRM_1	Firmicutes bacterium CAG:313	RlhA1
R6XZ54_9FIRM_2	Firmicutes bacterium CAG:313	RlhA2
R6YTA4_9FIRM	Firmicutes bacterium CAG:313	TrhP2
R6XD66_9FIRM	Firmicutes bacterium CAG:313	TrhP1
R7HGV2_9FIRM	Firmicutes bacterium CAG:321	RlhA2
R7HJ65_9FIRM	Firmicutes bacterium CAG:321	TrhP2
R7HIE9_9FIRM	Firmicutes bacterium CAG:321	TrhP1
R6XN27_9FIRM	Firmicutes bacterium CAG:345	PepU32#1
R6Y341_9FIRM_1	Firmicutes bacterium CAG:345	RlhA1
R6Y341_9FIRM_2	Firmicutes bacterium CAG:345	RlhA2
R6MIZ1_9FIRM	Firmicutes bacterium CAG:41	PepU32#1
R6MYA7_9FIRM_1	Firmicutes bacterium CAG:41	RlhA1
R6MYA7_9FIRM_2	Firmicutes bacterium CAG:41	RlhA2
R6RHN1_9FIRM	Firmicutes bacterium CAG:424	PepU32#1
R6R4F3_9FIRM	Firmicutes bacterium CAG:424	RlhA1
R6RF47_9FIRM	Firmicutes bacterium CAG:449	RlhA2
R6R6P6_9FIRM	Firmicutes bacterium CAG:449	TrhP2
R6RGU2_9FIRM	Firmicutes bacterium CAG:449	TrhP1
R6PX46_9FIRM	Firmicutes bacterium CAG:466	PepU32#1
R7BVY0_9FIRM	Firmicutes bacterium CAG:475	PepU32#1
R7BU10_9FIRM	Firmicutes bacterium CAG:475	RlhA1
R6ZC23_9FIRM	Firmicutes bacterium CAG:534	PepU32#1
R6ZJ34_9FIRM	Firmicutes bacterium CAG:534	RlhA1
R5ZXU8_9FIRM_1	Firmicutes bacterium CAG:536	RlhA1
R5ZXU8_9FIRM_2	Firmicutes bacterium CAG:536	RlhA2
R5Z439_9FIRM	Firmicutes bacterium CAG:536	TrhP2
R5ZZW8_9FIRM	Firmicutes bacterium CAG:536	TrhP1
R6GKG9_9FIRM	Firmicutes bacterium CAG:552	PepU32#1
R6H025_9FIRM	Firmicutes bacterium CAG:552	RlhA1
R5CXB6_9FIRM	Firmicutes bacterium CAG:555	PepU32#1
R5D4P6_9FIRM_1	Firmicutes bacterium CAG:555	RlhA1
R5D4P6_9FIRM_2	Firmicutes bacterium CAG:555	RlhA2
R6BK79_9FIRM	Firmicutes bacterium CAG:56	PepU32#1
R6BXQ9_9FIRM_1	Firmicutes bacterium CAG:56	RlhA1
R6BXQ9_9FIRM_2	Firmicutes bacterium CAG:56	RlhA2
R6HPM6_9FIRM_1	Firmicutes bacterium CAG:582	RlhA1
R6HPM6_9FIRM_2	Firmicutes bacterium CAG:582	RlhA2
R6HSH6_9FIRM	Firmicutes bacterium CAG:582	TrhP2
R6GTR1_9FIRM	Firmicutes bacterium CAG:582	TrhP1
R5VXP9_9FIRM_1	Firmicutes bacterium CAG:631	RlhA1
R5VXP9_9FIRM_2	Firmicutes bacterium CAG:631	RlhA2
R5VPZ4_9FIRM	Firmicutes bacterium CAG:631	TrhP2
R5V5J3_9FIRM	Firmicutes bacterium CAG:631	TrhP1
R5RQP2_9FIRM	Firmicutes bacterium CAG:646	PepU32#1
R5R116_9FIRM	Firmicutes bacterium CAG:646	RlhA1
R6ETS3_9FIRM	Firmicutes bacterium CAG:65	RlhA1
R5CFR7_9FIRM	Firmicutes bacterium CAG:791	PepU32#1
R5CPT1_9FIRM	Firmicutes bacterium CAG:791	RlhA1
R5IVX2_9FIRM	Firmicutes bacterium CAG:822	RlhA1
R5J3D5_9FIRM	Firmicutes bacterium CAG:822	TrhP2
R5IYH8_9FIRM	Firmicutes bacterium CAG:822	TrhP1
R5D5Q5_9FIRM	Firmicutes bacterium CAG:83	PepU32#1
R5DDD4_9FIRM_1	Firmicutes bacterium CAG:83	RlhA1
R5DDD4_9FIRM_2	Firmicutes bacterium CAG:83	RlhA2
R7BF73_9FIRM	Firmicutes bacterium CAG:882	PepU32#1
R7BJS9_9FIRM_1	Firmicutes bacterium CAG:882	RlhA1
R7BJS9_9FIRM_2	Firmicutes bacterium CAG:882	RlhA2
R5MX06_9FIRM_1	Firmicutes bacterium CAG:884	RlhA1
R5MX06_9FIRM_2	Firmicutes bacterium CAG:884	RlhA2
R5NAB0_9FIRM	Firmicutes bacterium CAG:884	TrhP2
R5NBA5_9FIRM	Firmicutes bacterium CAG:884	TrhP1
R6YP31_9FIRM	Firmicutes bacterium CAG:94	PepU32#1
R6YQC7_9FIRM	Firmicutes bacterium CAG:94	RlhA2
R7N3X6_9FIRM	Firmicutes bacterium CAG:95	PepU32#1
R7N6V3_9FIRM	Firmicutes bacterium CAG:95	RlhA1
G6FW69_9CYAN_1	Fischerella sp. JSC-11	RlhA1
G6FW69_9CYAN_2	Fischerella sp. JSC-11	RlhA2
A3J3C1_9FLAO	Flavobacteria bacterium BAL38	PepU32#4
A3J4C4_9FLAO	Flavobacteria bacterium BAL38	RlhA1
A0A0F2P0A9_9FLAO	Flavobacteriales bacterium BRH_c54	PepU32#4
A0A0M9VJN5_9FLAO	Flavobacterium akiainvivens	PepU32#4
G2Z3C5_FLABF	Flavobacterium branchiophilum (strain FL-15)	PepU32#4
G2Z5R3_FLABF	Flavobacterium branchiophilum (strain FL-15)	RlhA1
G8X8R2_FLACA	Flavobacterium columnare (strain ATCC 49512 / CIP 103533 / TG 44/87)	PepU32#4
G8X556_FLACA	Flavobacterium columnare (strain ATCC 49512 / CIP 103533 / TG 44/87)	RlhA1
A0A0A2MUU3_9FLAO	Flavobacterium enshiense DK69	PepU32#4
H7FQH6_9FLAO	Flavobacterium frigoris PS1	RlhA1
H8XS54_FLAIG	Flavobacterium indicum (strain DSM 17447 / CIP 109464 / GPTSA100-9)	PepU32#4
A5FLH8_FLAJ1	Flavobacterium johnsoniae (strain ATCC 17061 / DSM 2064 / UW101) (Cytophaga johnsonae)	PepU32#4
A5FJ37_FLAJ1	Flavobacterium johnsoniae (strain ATCC 17061 / DSM 2064 / UW101) (Cytophaga johnsonae)	RlhA1
A6GYE8_FLAPJ	Flavobacterium psychrophilum (strain JIP02/86 / ATCC 49511)	RlhA1
A0A0C1FXG0_9FLAO	Flavobacterium sp. KMS	PepU32#4
A0A0C1FIZ4_9FLAO	Flavobacterium sp. KMS	RlhA1
G9YXH8_9FIRM	Flavonifractor plautii ATCC 29863	PepU32#1
G9YQ02_9FIRM_1	Flavonifractor plautii ATCC 29863	RlhA1
G9YQ02_9FIRM_2	Flavonifractor plautii ATCC 29863	RlhA2
F8E8I2_FLESM	Flexistipes sinusarabici (strain DSM 4947 / MAS 10)	PepU32#1
T2KR04_9FLAO	Formosa agariphila KMM 3901	PepU32#4
A0A0A8E4E2_9GAMM	Francisella guangzhouensis	TrhP
Q5NEB4_FRATT	Francisella tularensis subsp. tularensis (strain SCHU S4 / Schu 4)	TrhP
A8LEI4_FRASN	Frankia sp. (strain EAN1pec)	PepU32#6
D3CZK4_9ACTN	Frankia sp. EUN1f	PepU32#6
A0A0A7RZC9_9GAMM	Frischella perrara	RlhA1
A0A0A7S0U8_9GAMM	Frischella perrara	TrhP
A0A0A7RXH7_9GAMM	Frischella perrara	YhbU type
A0A0A7RXN1_9GAMM	Frischella perrara	YhbV type
E5BGZ0_9FUSO	Fusobacterium gonidiaformans 3-1-5R	PepU32#1
E5BH19_9FUSO	Fusobacterium gonidiaformans 3-1-5R	RlhA1
C3WC28_FUSMR	Fusobacterium mortiferum ATCC 9817	PepU32#1
C3WC43_FUSMR	Fusobacterium mortiferum ATCC 9817	RlhA1
H1D3Q8_9FUSO	Fusobacterium necrophorum subsp. funduliforme 1_1_36S	PepU32#1
H1D3J6_9FUSO	Fusobacterium necrophorum subsp. funduliforme 1_1_36S	RlhA1
F9ELM2_FUSNU	Fusobacterium nucleatum subsp. animalis ATCC 51191	PepU32#1
F9EMP9_FUSNU	Fusobacterium nucleatum subsp. animalis ATCC 51191	RlhA1
Q8R6E5_FUSNN	Fusobacterium nucleatum subsp. nucleatum (strain ATCC 25586 / CIP 101130 / JCM 8532 / LMG 13131)	PepU32#1
Q8R6D7_FUSNN	Fusobacterium nucleatum subsp. nucleatum (strain ATCC 25586 / CIP 101130 / JCM 8532 / LMG 13131)	RlhA1
R7J655_9FUSO	Fusobacterium sp. CAG:439	RlhA1
R7JC76_9FUSO	Fusobacterium sp. CAG:439	TrhP
C6JJU9_FUSVA	Fusobacterium varium ATCC 27725	PepU32#1
C6JQ35_FUSVA	Fusobacterium varium ATCC 27725	RlhA1
K2JWE7_9GAMM	Gallaecimonas xiamenensis 3-C-1	TrhP
F4HAB6_GALAU	Gallibacterium anatis (strain UMN179) (Pasteurella anatis)	TrhP
D9SJW2_GALCS	Gallionella capsiferriformans (strain ES-2) (Gallionella ferruginea capsiferriformans (strain ES-2))	RlhA1
D9SCR3_GALCS	Gallionella capsiferriformans (strain ES-2) (Gallionella ferruginea capsiferriformans (strain ES-2))	TrhP
I2JF93_9GAMM	gamma proteobacterium BDW918	TrhP
E1VJQ6_9GAMM	gamma proteobacterium HdN1	TrhP
F3KHG8_9GAMM	gamma proteobacterium IMCC2047	TrhP
F3KBA8_9GAMM	gamma proteobacterium IMCC2047	YhbU type
F3KBA9_9GAMM	gamma proteobacterium IMCC2047	YhbV type
A0A0F2NS11_9GAMM	Gammaproteobacteria bacterium BRH_c0	TrhP
K9S7I5_9CYAN_1	Geitlerinema sp. PCC 7407	RlhA1
K9S7I5_9CYAN_2	Geitlerinema sp. PCC 7407	RlhA2
C5NUD1_9BACL	Gemella haemolysans ATCC 10379	TrhP2
C5NUD2_9BACL	Gemella haemolysans ATCC 10379	TrhP1
C1A935_GEMAT_1	Gemmatimonas aurantiaca (strain T-27 / DSM 14586 / JCM 11422 / NBRC 100505)	RlhA1
C1A935_GEMAT_2	Gemmatimonas aurantiaca (strain T-27 / DSM 14586 / JCM 11422 / NBRC 100505)	RlhA2
W0RIF6_9BACT_1	Gemmatirosa kalamazoonesis	RlhA1
W0RIF6_9BACT_2	Gemmatirosa kalamazoonesis	RlhA2
A0A0B5FCA6_9DELT	Geoalkalibacter subterraneus	PepU32#1
A0A0B5FR60_9DELT	Geoalkalibacter subterraneus	PepU32#6
A0A0B5FJZ7_9DELT	Geoalkalibacter subterraneus	RlhA1
Q5KYJ1_GEOKA	Geobacillus kaustophilus (strain HTA426)	PepU32#6
Q5KWV1_GEOKA	Geobacillus kaustophilus (strain HTA426)	TrhP2
Q5KWV2_GEOKA	Geobacillus kaustophilus (strain HTA426)	TrhP1
C5D4Y7_GEOSW	Geobacillus sp. (strain WCH70)	TrhP2
C5D4Y6_GEOSW	Geobacillus sp. (strain WCH70)	TrhP1
D3EBW3_GEOS4_1	Geobacillus sp. (strain Y412MC10)	RlhA1
D3ELH8_GEOS4_1	Geobacillus sp. (strain Y412MC10)	RlhA1
D3EBW3_GEOS4_2	Geobacillus sp. (strain Y412MC10)	RlhA2
D3ELH8_GEOS4_2	Geobacillus sp. (strain Y412MC10)	RlhA2
D3ELM5_GEOS4	Geobacillus sp. (strain Y412MC10)	TrhP2
D3ELM6_GEOS4	Geobacillus sp. (strain Y412MC10)	TrhP1
A0A0N0Z6V8_9BACI	Geobacillus sp. BCO2	TrhP2
A0A0N1KGY9_9BACI	Geobacillus sp. BCO2	TrhP1
A0A023CLT9_GEOSE	Geobacillus stearothermophilus NUB3621	TrhP2
A0A023CLD5_GEOSE	Geobacillus stearothermophilus NUB3621	TrhP1
B5EHR9_GEOBB	Geobacter bemidjiensis (strain Bem / ATCC BAA-1014 / DSM 16622)	PepU32#1
B5EGI3_GEOBB	Geobacter bemidjiensis (strain Bem / ATCC BAA-1014 / DSM 16622)	PepU32#6
B5EC88_GEOBB	Geobacter bemidjiensis (strain Bem / ATCC BAA-1014 / DSM 16622)	RlhA1
B9M5F7_GEODF	Geobacter daltonii (strain DSM 22248 / JCM 15807 / FRC-32)	PepU32#1
B9M7U1_GEODF	Geobacter daltonii (strain DSM 22248 / JCM 15807 / FRC-32)	RlhA1
B3EAU3_GEOLS	Geobacter lovleyi (strain ATCC BAA-1151 / DSM 17278 / SZ)	PepU32#1
B3E1K6_GEOLS	Geobacter lovleyi (strain ATCC BAA-1151 / DSM 17278 / SZ)	RlhA1
Q39X94_GEOMG	Geobacter metallireducens (strain GS-15 / ATCC 53774 / DSM 7210)	PepU32#1
Q39ZN4_GEOMG	Geobacter metallireducens (strain GS-15 / ATCC 53774 / DSM 7210)	RlhA1
Q74A35_GEOSL	Geobacter sulfurreducens (strain ATCC 51573 / DSM 12127 / PCA)	PepU32#1
Q747C0_GEOSL	Geobacter sulfurreducens (strain ATCC 51573 / DSM 12127 / PCA)	RlhA1
A5G7S8_GEOUR	Geobacter uraniireducens (strain Rf4) (Geobacter uraniumreducens)	PepU32#1
A5GDV5_GEOUR	Geobacter uraniireducens (strain Rf4) (Geobacter uraniumreducens)	RlhA1
A0A0E9LSK6_9BACT	Geofilum rubicundum JCM 15548	PepU32#4
A0A0E9LSN9_9BACT	Geofilum rubicundum JCM 15548	PepU32#4
A0A0E9M029_9BACT_1	Geofilum rubicundum JCM 15548	RlhA1
A0A0E9LZ30_9BACT	Geofilum rubicundum JCM 15548	RlhA1
A0A0E9M029_9BACT_2	Geofilum rubicundum JCM 15548	RlhA2
A0A0F7DC81_9EURY	Geoglobus ahangari	PepU32#6
A0A0F7IHH9_9EURY	Geoglobus ahangari	PepU32#6
A0A0F7IHZ4_9EURY	Geoglobus ahangari	PepU32#6
X2H4D9_9GAMM	Gilliamella apicola	TrhP
X2H4W8_9GAMM	Gilliamella apicola	YhbU type
X2GWM3_9GAMM	Gilliamella apicola	YhbV type
A6CD13_9PLAN	Gimesia maris DSM 8797	TrhP
G4QJB3_GLANF	Glaciecola nitratireducens (strain JCM 12485 / KCTC 12276 / FR1064)	RlhA1
U5QJF3_9CYAN_1	Gloeobacter kilaueensis JS1	RlhA1
U5QJF3_9CYAN_2	Gloeobacter kilaueensis JS1	RlhA2
Q7NM31_GLOVI_1	Gloeobacter violaceus (strain PCC 7421)	RlhA1
Q7NM31_GLOVI_2	Gloeobacter violaceus (strain PCC 7421)	RlhA2
D6EBE7_9ACTN	Gordonibacter pamelaeae 7-10-1-b	PepU32#6
C8NHI1_9LACT	Granulicatella adiacens ATCC 49175	TrhP2
C8NHI0_9LACT	Granulicatella adiacens ATCC 49175	TrhP1
D0BMZ2_9LACT	Granulicatella elegans ATCC 700633	TrhP2
D0BMZ1_9LACT	Granulicatella elegans ATCC 700633	TrhP1
A0A0F5ZS48_9GAMM	Grimontia sp. AD028	TrhP
A0A0F5ZZ16_9GAMM	Grimontia sp. AD028	YhbU type
A0A0F6A060_9GAMM	Grimontia sp. AD028	YhbV type
L1I7U8_GUITH_1	Guillardia theta CCMP2712	RlhA1
L1I7U8_GUITH_2	Guillardia theta CCMP2712	RlhA2
A0A0C5VQ47_9GAMM	Gynuella sunshinyii YC6258	TrhP
A0A0C5VFG5_9GAMM	Gynuella sunshinyii YC6258	YhbU type
A0A0C5VGH4_9GAMM	Gynuella sunshinyii YC6258	YhbV type
Q7VNN5_HAEDU	Haemophilus ducreyi (strain 35000HP / ATCC 700724)	TrhP
Y419_HAEIN	Haemophilus influenzae (strain ATCC 51907 / DSM 11121 / KW20 / Rd)	TrhP
I3D623_HAEPH	Haemophilus parahaemolyticus HK385	TrhP
B8F6P0_HAEPS	Haemophilus parasuis serovar 5 (strain SH0165)	TrhP
F9QB05_9PAST	Haemophilus pittmaniae HK 85	TrhP
J4UWI9_9PAST	Haemophilus sputorum HK 2154	TrhP
A0A097R2C3_HAFAL	Hafnia alvei FB1	RlhA1
A0A097R4W7_HAFAL	Hafnia alvei FB1	TrhP
A0A097QYK4_HAFAL	Hafnia alvei FB1	YhbU type
A0A097QYK0_HAFAL	Hafnia alvei FB1	YhbV type
Q2S8N2_HAHCH	Hahella chejuensis (strain KCTC 2396)	TrhP
Q2SJY4_HAHCH	Hahella chejuensis (strain KCTC 2396)	YhbU type
Q2SJY5_HAHCH	Hahella chejuensis (strain KCTC 2396)	YhbV type
E4RLG8_HALHG	Halanaerobium hydrogeniformans (Halanaerobium sp. (strain sapolanicus))	PepU32#1
E3DR80_HALPG	Halanaerobium praevalens (strain ATCC 33744 / DSM 2228 / GSL)	PepU32#1
F4KTL1_HALH1	Haliscomenobacter hydrossis (strain ATCC 27775 / DSM 1100 / LMG 10767 / O)	RlhA1
A0A024P2J2_9BACI	Halobacillus karajensis	PepU32#6
E1X4S8_HALMS_1	Halobacteriovorax marinus (strain ATCC BAA-682 / DSM 15412 / SJ) (Bacteriovorax marinus)	RlhA1
E1X4S8_HALMS_2	Halobacteriovorax marinus (strain ATCC BAA-682 / DSM 15412 / SJ) (Bacteriovorax marinus)	RlhA2
E1X0A1_HALMS	Halobacteriovorax marinus (strain ATCC BAA-682 / DSM 15412 / SJ) (Bacteriovorax marinus)	TrhP2
E1X0A0_HALMS	Halobacteriovorax marinus (strain ATCC BAA-682 / DSM 15412 / SJ) (Bacteriovorax marinus)	TrhP1
L0K9I7_HALHC	Halobacteroides halobius (strain ATCC 35273 / DSM 5150 / MD-1)	PepU32#1
L0K8G6_HALHC_1	Halobacteroides halobius (strain ATCC 35273 / DSM 5150 / MD-1)	RlhA1
L0K8G6_HALHC_2	Halobacteroides halobius (strain ATCC 35273 / DSM 5150 / MD-1)	RlhA2
A0A060B6Y4_9GAMM	Halomonas campaniensis	TrhP
E1VC59_HALED	Halomonas elongata (strain ATCC 33173 / DSM 2581 / NBRC 15536 / NCIMB 2198 / 1H9)	TrhP
E1V7H0_HALED	Halomonas elongata (strain ATCC 33173 / DSM 2581 / NBRC 15536 / NCIMB 2198 / 1H9)	YhbU type
E1V7G9_HALED	Halomonas elongata (strain ATCC 33173 / DSM 2581 / NBRC 15536 / NCIMB 2198 / 1H9)	YhbV type
T2L597_9GAMM	Halomonas sp. A3H3	TrhP
T2LDP7_9GAMM	Halomonas sp. A3H3	YhbU type
T2LDZ4_9GAMM	Halomonas sp. A3H3	YhbV type
A0A0F4RFC3_9GAMM	Halomonas sp. S2151	TrhP
A0A0F4QS87_9GAMM	Halomonas sp. S2151	YhbU type
A0A0F4QVD6_9GAMM	Halomonas sp. S2151	YhbV type
U2EFK8_9BACT	Haloplasma contractile SSD-17B	TrhP2
U2FRX3_9BACT	Haloplasma contractile SSD-17B	TrhP1
W8L833_HALHR	Halorhodospira halochloris str. A	TrhP
W8KJF8_HALHR	Halorhodospira halochloris str. A	YhbU type
W8KL88_HALHR	Halorhodospira halochloris str. A	YhbV type
A1WVU8_HALHL	Halorhodospira halophila (strain DSM 244 / SL1) (Ectothiorhodospira halophila (strain DSM 244 / SL1))	YhbU type
A1WVU7_HALHL	Halorhodospira halophila (strain DSM 244 / SL1) (Ectothiorhodospira halophila (strain DSM 244 / SL1))	YhbV type
B8D2B4_HALOH	Halothermothrix orenii (strain H 168 / OCM 544 / DSM 9562)	PepU32#1
B8CY59_HALOH_1	Halothermothrix orenii (strain H 168 / OCM 544 / DSM 9562)	RlhA1
B8CY59_HALOH_2	Halothermothrix orenii (strain H 168 / OCM 544 / DSM 9562)	RlhA2
D0KZ52_HALNC	Halothiobacillus neapolitanus (strain ATCC 23641 / c2) (Thiobacillus neapolitanus)	RlhA1
D0L045_HALNC	Halothiobacillus neapolitanus (strain ATCC 23641 / c2) (Thiobacillus neapolitanus)	TrhP
H3NMH5_9FIRM	Helcococcus kunzii ATCC 51366	TrhP2
H3NMH6_9FIRM	Helcococcus kunzii ATCC 51366	TrhP1
A0A099V5W6_9HELI	Helicobacter bilis	PepU32#2
F8KU45_HELBC	Helicobacter bizzozeronii (strain CIII-1)	PepU32#2
H5VFI4_HELBI	Helicobacter bizzozeronii CCUG 35545	PepU32#2
H5VFI5_HELBI	Helicobacter bizzozeronii CCUG 35545	PepU32#2
C5ZXN2_9HELI	Helicobacter canadensis MIT 98-5491	PepU32#2
I7GSY7_9HELI	Helicobacter cinaedi CCUG 18818 = ATCC BAA-847	PepU32#2
E7A9A4_HELFC	Helicobacter felis (strain ATCC 49179 / NCTC 12436 / CS1)	PepU32#2
Q7VIE8_HELHP	Helicobacter hepaticus (strain ATCC 51449 / 3B1)	PepU32#2
D3UGA4_HELM1	Helicobacter mustelae (strain ATCC 43772 / LMG 18044 / NCTC 12198 / 12198) (Campylobacter mustelae)	PepU32#2
Y169_HELPY	Helicobacter pylori (strain ATCC 700392 / 26695) (Campylobacter pylori)	PepU32#2
C3XN95_9HELI	Helicobacter winghamensis ATCC BAA-430	PepU32#2
B0TFZ4_HELMI	Heliobacterium modesticaldum (strain ATCC 51547 / Ice1)	PepU32#1
B0TEW7_HELMI_1	Heliobacterium modesticaldum (strain ATCC 51547 / Ice1)	RlhA1
B0TEW7_HELMI_2	Heliobacterium modesticaldum (strain ATCC 51547 / Ice1)	RlhA2
A4G5P9_HERAR	Herminiimonas arsenicoxydans	YhbU type
A4G5P8_HERAR	Herminiimonas arsenicoxydans	YhbV type
A9AWV0_HERA2_1	Herpetosiphon aurantiacus (strain ATCC 23779 / DSM 785)	RlhA1
A9AWV0_HERA2_2	Herpetosiphon aurantiacus (strain ATCC 23779 / DSM 785)	RlhA2
F2LW60_HIPMA	Hippea maritima (strain ATCC 700847 / DSM 10411 / MH2)	PepU32#1
B0UW97_HISS2	Histophilus somni (strain 2336) (Haemophilus somnus)	TrhP
B7CCY4_9FIRM	Holdemanella biformis DSM 3989	RlhA1
B7CB51_9FIRM	Holdemanella biformis DSM 3989	TrhP2
B7CB50_9FIRM	Holdemanella biformis DSM 3989	TrhP1
B9YCI5_9FIRM	Holdemania filiformis DSM 12042	RlhA1
B9Y9W7_9FIRM	Holdemania filiformis DSM 12042	TrhP2
B9Y9W6_9FIRM	Holdemania filiformis DSM 12042	TrhP1
G5IK36_9CLOT	Hungatella hathewayi WAL-18680	PepU32#1
G5IEF4_9CLOT_1	Hungatella hathewayi WAL-18680	RlhA1
G5IEF4_9CLOT_2	Hungatella hathewayi WAL-18680	RlhA2
B4U899_HYDS0	Hydrogenobaculum sp. (strain Y04AAS1)	PepU32#4
I4MTH2_9BURK	Hydrogenophaga sp. PBC	RlhA1
N0B892_9RHIZ	Hyphomicrobium denitrificans 1NES1	YhbU type
N0B3H5_9RHIZ	Hyphomicrobium denitrificans 1NES1	YhbV type
V5SDW8_9RHIZ	Hyphomicrobium nitrativorans NL23	YhbU type
V5SE52_9RHIZ	Hyphomicrobium nitrativorans NL23	YhbV type
Q5QWK2_IDILO	Idiomarina loihiensis (strain ATCC BAA-735 / DSM 15497 / L2-TR)	TrhP
Q5QWK9_IDILO	Idiomarina loihiensis (strain ATCC BAA-735 / DSM 15497 / L2-TR)	YhbU type
Q5QWK8_IDILO	Idiomarina loihiensis (strain ATCC BAA-735 / DSM 15497 / L2-TR)	YhbV type
I0APF2_IGNAJ	Ignavibacterium album (strain DSM 19864 / JCM 16511 / NBRC 101810 / Mat9-16)	PepU32#4
E3H9D3_ILYPC	Ilyobacter polytropus (strain DSM 2926 / CuHBu1)	PepU32#1
E3H931_ILYPC	Ilyobacter polytropus (strain DSM 2926 / CuHBu1)	RlhA1
I0WJ81_9FLAO	Imtechella halotolerans K1	PepU32#4
E8QYT0_ISOPI_1	Isosphaera pallida (strain ATCC 43644 / DSM 9630 / IS1B)	RlhA1
E8QYT0_ISOPI_2	Isosphaera pallida (strain ATCC 43644 / DSM 9630 / IS1B)	RlhA2
A0A0M2WQP2_9BURK	Janthinobacterium sp. KBS0711	TrhP
A0A0M2WQ74_9BURK	Janthinobacterium sp. KBS0711	YhbU type
A0A0M2WM15_9BURK	Janthinobacterium sp. KBS0711	YhbV type
G5GF18_9FIRM	Johnsonella ignava ATCC 51276	PepU32#1
G5GER9_9FIRM_1	Johnsonella ignava ATCC 51276	RlhA1
G5GER9_9FIRM_2	Johnsonella ignava ATCC 51276	RlhA2
C7RBJ7_KANKD	Kangiella koreensis (strain DSM 16069 / KCTC 12182 / SW-125)	TrhP
C7RCW9_KANKD	Kangiella koreensis (strain DSM 16069 / KCTC 12182 / SW-125)	YhbU type
C7RCX0_KANKD	Kangiella koreensis (strain DSM 16069 / KCTC 12182 / SW-125)	YhbV type
A0A0M2R677_9PROT	Kiloniella litopenaei	YhbU type
A0A0M2R291_9PROT	Kiloniella litopenaei	YhbV type
F0F1N1_9NEIS	Kingella denitrificans ATCC 33394	TrhP
F0F2I7_9NEIS	Kingella denitrificans ATCC 33394	YhbU type
F0F2I8_9NEIS	Kingella denitrificans ATCC 33394	YhbV type
F5S4L0_9NEIS	Kingella kingae ATCC 23330	TrhP
C4GIQ5_9NEIS	Kingella oralis ATCC 51147	TrhP
A6T9U4_KLEP7	Klebsiella pneumoniae subsp. pneumoniae (strain ATCC 700721 / MGH 78578)	RlhA1
A6TBH9_KLEP7	Klebsiella pneumoniae subsp. pneumoniae (strain ATCC 700721 / MGH 78578)	TrhP
A6TEH7_KLEP7	Klebsiella pneumoniae subsp. pneumoniae (strain ATCC 700721 / MGH 78578)	YhbU type
A6TEH8_KLEP7	Klebsiella pneumoniae subsp. pneumoniae (strain ATCC 700721 / MGH 78578)	YhbV type
A0A0G3QDH8_KLUIN	Kluyvera intermedia (Enterobacter intermedius)	RlhA1
A0A0G3Q601_KLUIN	Kluyvera intermedia (Enterobacter intermedius)	TrhP
A0A0G3QLN4_KLUIN	Kluyvera intermedia (Enterobacter intermedius)	YhbU type
A0A0G3QGH8_KLUIN	Kluyvera intermedia (Enterobacter intermedius)	YhbV type
J1QGA0_9ENTR	Kosakonia radicincitans DSM 16656	RlhA1
J2IUW7_9ENTR	Kosakonia radicincitans DSM 16656	TrhP
J1YW49_9ENTR	Kosakonia radicincitans DSM 16656	YhbU type
J1QLZ2_9ENTR	Kosakonia radicincitans DSM 16656	YhbV type
D6U5T8_9CHLR	Ktedonobacter racemifer DSM 44963	PepU32#6
U7G2P0_9RHOB	Labrenzia sp. C1B10	YhbU type
U7G085_9RHOB	Labrenzia sp. C1B10	YhbV type
J4K949_9FIRM	Lachnoanaerobaculum sp. ICM7	PepU32#1
J4TB31_9FIRM_1	Lachnoanaerobaculum sp. ICM7	RlhA1
J4TB31_9FIRM_2	Lachnoanaerobaculum sp. ICM7	RlhA2
F7K6K2_9FIRM	Lachnospiraceae bacterium 3_1_57FAA_CT1	PepU32#1
F7KAC6_9FIRM	Lachnospiraceae bacterium 3_1_57FAA_CT1	RlhA1
F7KR48_9FIRM	Lachnospiraceae bacterium 5_1_57FAA	PepU32#1
F7KPZ7_9FIRM	Lachnospiraceae bacterium 5_1_57FAA	RlhA1
F3ALL2_9FIRM	Lachnospiraceae bacterium 9_1_43BFAA	PepU32#1
F3AJ18_9FIRM	Lachnospiraceae bacterium 9_1_43BFAA	RlhA1
R6ET26_9FIRM	Lachnospiraceae bacterium CAG:215	PepU32#1
R6ENJ9_9FIRM	Lachnospiraceae bacterium CAG:215	RlhA2
R6PHC3_9FIRM	Lachnospiraceae bacterium CAG:364	PepU32#1
R6PDY4_9FIRM	Lachnospiraceae bacterium CAG:364	RlhA1
J2Z454_9LACO	Lactobacillus coryniformis subsp. coryniformis CECT 5711	TrhP2
F9VFT5_LACGL	Lactococcus garvieae (strain Lg2) (Enterococcus seriolicida)	TrhP2
F9VFT3_LACGL	Lactococcus garvieae (strain Lg2) (Enterococcus seriolicida)	TrhP1
Q9CE56_LACLA	Lactococcus lactis subsp. lactis (strain IL1403) (Streptococcus lactis)	TrhP2
Q9CE58_LACLA	Lactococcus lactis subsp. lactis (strain IL1403) (Streptococcus lactis)	TrhP1
A0A0D6DYN2_9LACT	Lactococcus piscium MKFS47	TrhP2
A0A0D6DZ90_9LACT	Lactococcus piscium MKFS47	TrhP1
I7LSA6_9LACT	Lactococcus raffinolactis 4877	TrhP2
I7KHW0_9LACT	Lactococcus raffinolactis 4877	TrhP1
C1DCL3_LARHH	Laribacter hongkongensis (strain HLHK9)	RlhA1
C1DC29_LARHH	Laribacter hongkongensis (strain HLHK9)	TrhP
C1DBA4_LARHH	Laribacter hongkongensis (strain HLHK9)	YhbU type
C1DBA3_LARHH	Laribacter hongkongensis (strain HLHK9)	YhbV type
E4RZ80_LEAB4	Leadbetterella byssophila (strain DSM 17132 / KACC 11308 / 4M15)	PepU32#4
G9EP37_9GAMM	Legionella drancourtii LLAP12	TrhP
A0A098G7D3_9GAMM	Legionella fallonii LLAP-10	TrhP
A6DU31_9BACT	Lentisphaera araneosa HTCC2155	PepU32#4
K9PYL0_9CYAN_1	Leptolyngbya sp. PCC 7376	RlhA1
K9PYL0_9CYAN_2	Leptolyngbya sp. PCC 7376	RlhA2
H2CDG4_9LEPT	Leptonema illini DSM 21528	PepU32#1
H2CK84_9LEPT_1	Leptonema illini DSM 21528	RlhA1
H2CK84_9LEPT_2	Leptonema illini DSM 21528	RlhA2
B0SJI2_LEPBP	Leptospira biflexa serovar Patoc (strain Patoc 1 / ATCC 23582 / Paris)	TrhP
B1XZY9_LEPCP	Leptothrix cholodnii (strain ATCC 51168 / LMG 8142 / SP-6) (Leptothrix discophora (strain SP-6))	TrhP
B1Y7Z6_LEPCP	Leptothrix cholodnii (strain ATCC 51168 / LMG 8142 / SP-6) (Leptothrix discophora (strain SP-6))	YhbU type
B1Y7Z7_LEPCP	Leptothrix cholodnii (strain ATCC 51168 / LMG 8142 / SP-6) (Leptothrix discophora (strain SP-6))	YhbV type
C7ND39_LEPBD	Leptotrichia buccalis (strain ATCC 14201 / DSM 1135 / JCM 12969 / NCTC 10249 / C-1013-b)	PepU32#1
C7N9T0_LEPBD	Leptotrichia buccalis (strain ATCC 14201 / DSM 1135 / JCM 12969 / NCTC 10249 / C-1013-b)	RlhA1
D0GM44_9FUSO	Leptotrichia goodfellowii F0264	PepU32#1
D0GLH2_9FUSO	Leptotrichia goodfellowii F0264	RlhA1
A0A0F5YEH1_9CYAN	Limnoraphis robusta CS-951	TrhP2
A0A0F5YE53_9CYAN	Limnoraphis robusta CS-951	TrhP1
H7F8L9_9LIST	Listeria fleischmannii subsp. coloradonensis	TrhP2
H7F8M0_9LIST	Listeria fleischmannii subsp. coloradonensis	TrhP1
Q8Y8E4_LISMO	Listeria monocytogenes serovar 1/2a (strain ATCC BAA-679 / EGD-e)	TrhP2
Q8Y8E3_LISMO	Listeria monocytogenes serovar 1/2a (strain ATCC BAA-679 / EGD-e)	TrhP1
A0A099W5A2_9LIST	Listeriaceae bacterium FSL A5-0209	TrhP2
A0A099W3J7_9LIST	Listeriaceae bacterium FSL A5-0209	TrhP1
A0A0F8V710_9ARCH	Lokiarchaeum sp. GC14_75	PepU32#4
A0A0F8V764_9ARCH	Lokiarchaeum sp. GC14_75	PepU32#4
A0A0F8VI24_9ARCH	Lokiarchaeum sp. GC14_75	PepU32#4
A0A0F8W5H7_9ARCH	Lokiarchaeum sp. GC14_75	PepU32#4
A0A0F8Y1L6_9ARCH	Lokiarchaeum sp. GC14_75	PepU32#4
A0YQV9_LYNSP	Lyngbya sp. (strain PCC 8106) (Lyngbya aestuarii (strain CCY9616))	TrhP2
A0YQV8_LYNSP	Lyngbya sp. (strain PCC 8106) (Lyngbya aestuarii (strain CCY9616))	TrhP1
A0A0B1YD35_9BACI	Lysinibacillus sp. A1	TrhP2
A0A0B1YB75_9BACI	Lysinibacillus sp. A1	TrhP1
X2GV58_9BACI	Lysinibacillus varians	TrhP2
X2GZ02_9BACI	Lysinibacillus varians	TrhP1
B9E6Z1_MACCJ	Macrococcus caseolyticus (strain JCSC5402)	TrhP2
B9E6Z0_MACCJ	Macrococcus caseolyticus (strain JCSC5402)	TrhP1
D3R0T3_MAGIU	Mageeibacillus indolicus (strain UPII9-5) (Clostridiales genomosp. BVAB3 (strain UPII9-5))	PepU32#1
D3R317_MAGIU	Mageeibacillus indolicus (strain UPII9-5) (Clostridiales genomosp. BVAB3 (strain UPII9-5))	RlhA1
A0L8C7_MAGMM	Magnetococcus marinus (strain ATCC BAA-1437 / JCM 17883 / MC-1)	TrhP
A0L5V2_MAGMM	Magnetococcus marinus (strain ATCC BAA-1437 / JCM 17883 / MC-1)	YhbU type
A0L5V3_MAGMM	Magnetococcus marinus (strain ATCC BAA-1437 / JCM 17883 / MC-1)	YhbV type
W6KAH4_9PROT	Magnetospira sp. QH-2	YhbU type
W6KCA4_9PROT	Magnetospira sp. QH-2	YhbV type
V6F7G5_9PROT	Magnetospirillum gryphiswaldense MSR-1 v2	YhbU type
V6F8W1_9PROT	Magnetospirillum gryphiswaldense MSR-1 v2	YhbV type
Q2WA30_MAGSA	Magnetospirillum magneticum (strain AMB-1 / ATCC 700264)	YhbU type
Q2WA31_MAGSA	Magnetospirillum magneticum (strain AMB-1 / ATCC 700264)	YhbV type
F4A0B8_MAHA5_1	Mahella australiensis (strain DSM 15567 / CIP 107919 / 50-1 BON)	RlhA1
F4A0B8_MAHA5_2	Mahella australiensis (strain DSM 15567 / CIP 107919 / 50-1 BON)	RlhA2
M9X4L2_MANHA	Mannheimia haemolytica M42548	TrhP
Q65UG7_MANSM	Mannheimia succiniciproducens (strain MBEL55E)	TrhP
A4ANZ5_MARSH	Maribacter sp. (strain HTCC2170 / KCCM 42371)	PepU32#4
Q0AM00_MARMM	Maricaulis maris (strain MCS10)	YhbU type
Q0ALZ9_MARMM	Maricaulis maris (strain MCS10)	YhbV type
W0E607_MARPU	Marichromatium purpuratum 984	TrhP
W0DYJ2_MARPU	Marichromatium purpuratum 984	YhbU type
W0E344_MARPU	Marichromatium purpuratum 984	YhbV type
A0YBM1_9GAMM_1	marine gamma proteobacterium HTCC2143	RlhA1
A0YBM1_9GAMM_2	marine gamma proteobacterium HTCC2143	RlhA2
H2J603_MARPK	Marinitoga piezophila (strain DSM 14283 / JCM 11233 / KA3)	PepU32#1
E4PNB4_MARAH	Marinobacter adhaerens (strain HP15)	TrhP
A1U5F5_MARHV	Marinobacter hydrocarbonoclasticus (strain ATCC 700491 / DSM 11845 / VT8)	TrhP
A1U5A3_MARHV	Marinobacter hydrocarbonoclasticus (strain ATCC 700491 / DSM 11845 / VT8)	YhbU type
A1U5A2_MARHV	Marinobacter hydrocarbonoclasticus (strain ATCC 700491 / DSM 11845 / VT8)	YhbV type
M1FA97_9ALTE	Marinobacter sp. BSs20148	TrhP
M1FFS3_9ALTE	Marinobacter sp. BSs20148	YhbU type
M1FIA5_9ALTE	Marinobacter sp. BSs20148	YhbV type
F2K2S8_MARM1	Marinomonas mediterranea (strain ATCC 700492 / JCM 21426 / NBRC 103028 / MMB-1)	TrhP
A6VVH5_MARMS	Marinomonas sp. (strain MWYL1)	TrhP
A0A0F4QT37_9GAMM	Marinomonas sp. S3726	TrhP
Q0EWZ2_9PROT	Mariprofundus ferrooxydans PV-1	TrhP
A0A0D5LP91_9RHIZ	Martelella endophytica	YhbU type
A0A0D5LQ30_9RHIZ	Martelella endophytica	YhbV type
C6LGK8_9FIRM	Marvinbryantia formatexigens DSM 14469	PepU32#1
C6LEQ7_9FIRM	Marvinbryantia formatexigens DSM 14469	RlhA1
D4KFX4_9FIRM	Megamonas hypermegale ART12/1	PepU32#1
D4KIA6_9FIRM	Megamonas hypermegale ART12/1	RlhA1
D4KFG2_9FIRM	Megamonas hypermegale ART12/1	RlhA2
D4KIA5_9FIRM	Megamonas hypermegale ART12/1	RlhA2
G0VLJ7_MEGEL	Megasphaera elsdenii DSM 20460	PepU32#1
G0VMK6_MEGEL_1	Megasphaera elsdenii DSM 20460	RlhA1
G0VMK6_MEGEL_2	Megasphaera elsdenii DSM 20460	RlhA2
D3LUX5_9FIRM	Megasphaera genomosp. type_1 str. 28L	PepU32#1
D3LV17_9FIRM_1	Megasphaera genomosp. type_1 str. 28L	RlhA1
D3LV17_9FIRM_2	Megasphaera genomosp. type_1 str. 28L	RlhA2
E2ZC55_9FIRM	Megasphaera micronuciformis F0359	PepU32#1
E2ZE59_9FIRM_1	Megasphaera micronuciformis F0359	RlhA1
E2ZE59_9FIRM_2	Megasphaera micronuciformis F0359	RlhA2
I6ZZR7_MELRP	Melioribacter roseus (strain JCM 17771 / P3M-2)	PepU32#4
I6YZ39_MELRP	Melioribacter roseus (strain JCM 17771 / P3M-2)	RlhA1
F3Y8E7_MELPT	Melissococcus plutonius (strain ATCC 35311 / CIP 104052 / LMG 20360 / NCIMB 702443)	TrhP2
F3Y8E8_MELPT	Melissococcus plutonius (strain ATCC 35311 / CIP 104052 / LMG 20360 / NCIMB 702443)	TrhP1
A4YE37_METS5	Metallosphaera sedula (strain ATCC 51363 / DSM 5348 / JCM 9185 / NBRC 15509 / TH2)	PepU32#6
F0TBX4_METLA	Methanobacterium lacus (strain AL-21)	PepU32#4
F0T9L9_METLA_1	Methanobacterium lacus (strain AL-21)	RlhA1
F0T9L9_METLA_2	Methanobacterium lacus (strain AL-21)	RlhA2
F6D4R4_METPW	Methanobacterium paludis (strain DSM 25820 / JCM 18151 / SWAN1)	PepU32#4
F6D5T9_METPW_1	Methanobacterium paludis (strain DSM 25820 / JCM 18151 / SWAN1)	RlhA1
F6D5T9_METPW_2	Methanobacterium paludis (strain DSM 25820 / JCM 18151 / SWAN1)	RlhA2
U6EBQ4_9EURY	Methanobacterium sp. MB1	PepU32#4
U6EEU8_9EURY_1	Methanobacterium sp. MB1	RlhA1
U6EEU8_9EURY_2	Methanobacterium sp. MB1	RlhA2
D3E456_METRM	Methanobrevibacter ruminantium (strain ATCC 35063 / DSM 1093 / JCM 13430 / OCM 146 / M1) (Methanobacterium ruminantium)	PepU32#4
D3E1M4_METRM_1	Methanobrevibacter ruminantium (strain ATCC 35063 / DSM 1093 / JCM 13430 / OCM 146 / M1) (Methanobacterium ruminantium)	RlhA1
D3E1M5_METRM_1	Methanobrevibacter ruminantium (strain ATCC 35063 / DSM 1093 / JCM 13430 / OCM 146 / M1) (Methanobacterium ruminantium)	RlhA1
D3E1M4_METRM_2	Methanobrevibacter ruminantium (strain ATCC 35063 / DSM 1093 / JCM 13430 / OCM 146 / M1) (Methanobacterium ruminantium)	RlhA2
D3E1M5_METRM_2	Methanobrevibacter ruminantium (strain ATCC 35063 / DSM 1093 / JCM 13430 / OCM 146 / M1) (Methanobacterium ruminantium)	RlhA2
A5UNY2_METS3	Methanobrevibacter smithii (strain ATCC 35061 / DSM 861 / OCM 144 / PS)	PepU32#4
A5UKJ9_METS3_1	Methanobrevibacter smithii (strain ATCC 35061 / DSM 861 / OCM 144 / PS)	RlhA1
A5UKK0_METS3_1	Methanobrevibacter smithii (strain ATCC 35061 / DSM 861 / OCM 144 / PS)	RlhA1
A5UKJ9_METS3_2	Methanobrevibacter smithii (strain ATCC 35061 / DSM 861 / OCM 144 / PS)	RlhA2
A5UKK0_METS3_2	Methanobrevibacter smithii (strain ATCC 35061 / DSM 861 / OCM 144 / PS)	RlhA2
R9SKI3_9EURY	Methanobrevibacter sp. AbM4	PepU32#4
R9SLF5_9EURY_1	Methanobrevibacter sp. AbM4	RlhA1
R9SNS7_9EURY_1	Methanobrevibacter sp. AbM4	RlhA1
R9SLF5_9EURY_2	Methanobrevibacter sp. AbM4	RlhA2
R9SNS7_9EURY_2	Methanobrevibacter sp. AbM4	RlhA2
D5VQZ6_METIM	Methanocaldococcus infernus (strain DSM 11812 / JCM 15783 / ME)	PepU32#4
Y090_METJA	Methanocaldococcus jannaschii (strain ATCC 43067 / DSM 2661 / JAL-1 / JCM 10045 / NBRC 100440) (Methanococcus jannaschii)	PepU32#4
Y1657_METJA	Methanocaldococcus jannaschii (strain ATCC 43067 / DSM 2661 / JAL-1 / JCM 10045 / NBRC 100440) (Methanococcus jannaschii)	PepU32#6
Q12WP8_METBU	Methanococcoides burtonii (strain DSM 6242 / NBRC 107633 / OCM 468 / ACE-M)	PepU32#4
Q12VU2_METBU	Methanococcoides burtonii (strain DSM 6242 / NBRC 107633 / OCM 468 / ACE-M)	PepU32#6
Q12TU7_METBU_1	Methanococcoides burtonii (strain DSM 6242 / NBRC 107633 / OCM 468 / ACE-M)	RlhA1
Q12UY2_METBU_1	Methanococcoides burtonii (strain DSM 6242 / NBRC 107633 / OCM 468 / ACE-M)	RlhA1
Q12TU7_METBU_2	Methanococcoides burtonii (strain DSM 6242 / NBRC 107633 / OCM 468 / ACE-M)	RlhA2
Q12UY2_METBU_2	Methanococcoides burtonii (strain DSM 6242 / NBRC 107633 / OCM 468 / ACE-M)	RlhA2
A0A0E3X0C1_METMT	Methanococcoides methylutens MM1	PepU32#4
A0A0E3STB4_METMT	Methanococcoides methylutens MM1	PepU32#6
A0A0E3X089_METMT_1	Methanococcoides methylutens MM1	RlhA1
A0A0E3X0N7_METMT_1	Methanococcoides methylutens MM1	RlhA1
A0A0E3X089_METMT_2	Methanococcoides methylutens MM1	RlhA2
A0A0E3X0N7_METMT_2	Methanococcoides methylutens MM1	RlhA2
A6UUI9_META3	Methanococcus aeolicus (strain ATCC BAA-1280 / DSM 17508 / OCM 812 / Nankai-3)	PepU32#4
Q6LZG9_METMP	Methanococcus maripaludis (strain S2 / LL)	PepU32#4
D7DTN1_METV3	Methanococcus voltae (strain ATCC BAA-1334 / A3)	PepU32#4
A2SSM2_METLZ_1	Methanocorpusculum labreanum (strain ATCC 43576 / DSM 4855 / Z)	RlhA1
A2SSM2_METLZ_2	Methanocorpusculum labreanum (strain ATCC 43576 / DSM 4855 / Z)	RlhA2
A3CV23_METMJ_1	Methanoculleus marisnigri (strain ATCC 35101 / DSM 1498 / JR1)	RlhA1
[truncated: 1,523 more rows]
