# Supplementary material for: Dual pathways of tRNA hydroxylation ensure efficient translation by expanding decoding capability
Source: Nat Commun. 2019 Jun 28;10:2858. doi: 10.1038/s41467-019-10750-8 (PMC6599085; doi:10.1038/s41467-019-10750-8)
Supplement: Supplementary file 6 — Supplementary Data 2 [file 41467_2019_10750_MOESM6_ESM.xlsx]

## Sheet: nonredundant Pfam registered
Supplementary Data 2. Phylogenetic distribution of the genes responsible for xo5U synthesis
(Present:1, Absent:0)
Organism names	TrhO	TrhP	TrhP1	TrhP2	CmoA	CmoB	TrmR	CmoM
Cyanidioschyzon_merolae	1	0	0	0	0	0	0	0
Aeropyrum_pernix	0	0	0	0	0	0	0	0
Desulfurococcus	0	0	0	0	0	0	0	0
Ignicoccus_hospitalis	0	0	0	0	0	0	0	0
Staphylothermus_marinus	0	0	0	0	0	0	0	0
Hyperthermus_butylicus	0	0	0	0	0	0	0	0
Caldivirga_maquilingensis	0	0	0	0	0	0	0	0
Methanobrevibacter_smithii	0	0	0	0	0	0	0	0
Methanosphaera_stadtmanae	0	0	0	0	0	0	0	0
Methanocorpusculum_labreanum	0	0	0	0	0	0	0	0
Methanospirillum_hungatei	0	0	0	0	0	0	0	0
Methanosaeta_thermophila	0	0	0	0	0	0	0	0
Methanococcoides_burtonii	0	0	0	0	0	0	0	0
Methanosarcina_acetivorans	0	0	0	0	0	0	0	0
Methanosarcina_barkeri	0	0	0	0	0	0	0	0
Methanosarcina_mazei	0	0	0	0	0	0	0	0
Pyrococcus_abyssi	0	0	0	0	0	0	0	0
Pyrococcus_furiosus	0	0	0	0	0	0	0	0
Thermococcus_gammatolerans	0	0	0	0	0	0	0	0
Thermococcus_kodakarensis	0	0	0	0	0	0	0	0
Picrophilus_torridus	0	0	0	0	0	0	0	0
Thermoplasma_acidophilum	0	0	0	0	0	0	0	0
Nanoarchaeum_equitans	0	0	0	0	0	0	0	0
Cenarchaeum_symbiosum	0	0	0	0	0	0	1	0
Nitrosopumilus_maritimus	0	0	0	0	0	0	1	0
Chlamydia_trachomatis	1	0	0	0	0	0	0	0
Candidatus_Carsonella	0	0	0	0	0	0	0	0
Wigglesworthia_glossinidia	1	0	0	0	0	0	0	0
Candidatus_Phytoplasma	1	0	0	0	0	0	1	0
Mycoplasma_fermentans	0	0	0	0	0	0	0	0
Mycoplasma_agalactiae	0	0	0	0	0	0	0	0
Mycoplasma_arthritidis	0	0	0	0	0	0	0	0
Mycoplasma_conjunctivae	0	0	0	0	0	0	0	0
Mycoplasma_gallisepticum	0	0	1	1	0	0	1	0
Mycoplasma_hyopneumoniae	0	0	0	0	0	0	0	0
Mycoplasma_mobile	0	0	0	0	0	0	0	0
Mycoplasma_penetrans	0	0	1	1	0	0	0	0
Mycoplasma_pneumoniae	0	0	0	0	0	0	0	0
Mycoplasma_pulmonis	0	0	0	0	0	0	0	0
Mycoplasma_synoviae	0	0	0	0	0	0	0	0
Ureaplasma_parvum	0	0	0	0	0	0	0	0
Onion_yellows_phytoplasma	1	0	0	0	0	0	1	0
Metallosphaera_sedula	0	0	0	0	0	0	0	0
Sulfolobus_acidocaldarius	0	0	0	0	0	0	0	0
Sulfolobus_solfataricus	0	0	0	0	0	0	0	0
Sulfolobus_tokodaii	0	0	0	0	0	0	0	0
Thermofilum_pendens	0	0	0	0	0	0	0	0
Pyrobaculum_aerophilum	0	0	0	0	0	0	0	0
Archaeoglobus_fulgidus	0	0	0	0	0	0	0	0
Haloarcula_marismortui	0	0	0	0	0	0	1	0
Halobacterium_sp.	0	0	0	0	0	0	0	0
Halobacterium_salinarum	0	0	0	0	0	0	0	0
Halomicrobium_mukohataei	0	0	0	0	0	0	1	0
Haloquadratum_walsbyi	0	0	0	0	0	0	0	0
Halorubrum_lacusprofundi	0	0	0	0	0	0	1	0
Natronomonas_pharaonis	0	0	0	0	0	0	1	0
Methanocaldococcus_jannaschii	0	0	0	0	0	0	0	0
Methanococcus_aeolicus	0	0	0	0	0	0	0	0
Methanococcus_maripaludis	0	0	0	0	0	0	0	0
Methanoculleus_marisnigri	0	0	0	0	0	0	0	0
Mycobacterium_leprae	0	0	0	0	0	0	0	0
Leifsonia_xyli	0	0	0	0	0	0	0	0
Tropheryma_whipplei	0	0	0	0	0	0	1	0
Propionibacterium_acnes_KPA171202	0	0	0	0	0	0	0	0
Aquifex_aeolicus	0	0	0	0	0	0	1	0
Persephonella_marina	0	0	0	0	0	0	1	0
Sulfurihydrogenibium_azorense	0	0	0	0	0	0	1	0
Dictyoglomus_turgidum	0	0	0	0	0	0	0	0
Elusimicrobium_minutum	0	0	0	0	0	0	0	0
Anoxybacillus_flavithermus	0	0	1	1	0	0	1	0
Bacillus_halodurans	0	0	1	1	0	0	1	0
Bacillus_licheniformis	1	0	1	1	0	0	1	0
Bacillus_pumilus	1	0	1	1	0	0	1	0
Bacillus_subtilis	1	0	1	1	0	0	1	0
Geobacillus_kaustophilus	0	0	1	1	0	0	1	0
Lactobacillus_fermentum	0	0	0	0	0	0	0	0
Halothermothrix_orenii	0	0	0	0	0	0	1	0
Candidatus_Liberibacter_asiaticus	0	0	0	0	0	0	0	0
Anaplasma_phagocytophilum	1	0	0	0	0	0	1	0
Ehrlichia_chaffeensis	1	0	0	0	0	0	1	0
Neorickettsia_sennetsu	1	0	0	0	0	0	1	0
Rickettsia_prowazekii	1	0	0	0	0	0	0	0
Helicobacter_pylori	0	0	0	0	1	1	0	0
Borrelia_turicatae	0	0	0	0	0	0	0	0
Treponema_pallidum	0	0	0	0	0	0	0	0
Mesoplasma_florum	0	0	0	0	0	0	0	0
Fervidobacterium_nodosum	0	0	0	0	0	0	0	0
Kosmotoga_olearia	0	0	0	0	0	0	0	0
Petrotoga_mobilis	0	0	0	0	0	0	0	0
Thermosipho_melanesiensis	0	0	0	0	0	0	0	0
Thermotoga_maritima	0	0	0	0	0	0	0	0
Borrelia_burgdorferi_B31	0	0	0	0	0	0	0	0
Borrelia_burgdorferi_ZS7	0	0	0	0	0	0	0	0
Hydrogenobaculum_sp._Y04AAS1	0	0	0	0	0	0	0	0
Nitratiruptor_sp._SB155-2	0	0	0	0	1	1	0	0
Methanothermobacter_thermautotrophicus	0	0	0	0	0	0	0	0
Acidimicrobium_ferrooxidans	0	0	0	0	0	0	0	0
Corynebacterium_diphtheriae	1	0	0	0	0	0	0	0
Acidothermus_cellulolyticus	0	0	0	0	0	0	0	0
Brachybacterium_faecium	0	0	0	0	0	0	0	0
Clavibacter_michiganensis	0	0	0	0	0	0	0	0
Micrococcus_luteus	1	0	0	0	0	0	0	0
Bifidobacterium_adolescentis	0	0	0	0	0	0	0	0
Atopobium_parvulum	0	0	0	0	0	0	0	0
Rubrobacter_xylanophilus	0	0	0	0	0	0	0	0
Flavobacterium_psychrophilum	1	0	0	0	0	0	1	0
Cytophaga_hutchinsonii	1	0	0	0	0	0	1	0
Chloroherpeton_thalassium	0	0	0	0	0	0	0	0
Thermomicrobium_roseum	0	0	0	0	0	0	0	0
Thermus_thermophilus	0	0	0	0	0	0	0	0
Alicyclobacillus_acidocaldarius	1	0	0	0	0	0	1	0
Bacillus_anthracis	1	0	1	1	0	0	1	0
Oceanobacillus_iheyensis	1	0	0	0	0	0	1	0
Exiguobacterium_sibiricum	1	0	0	0	0	0	1	0
Exiguobacterium_sp.	1	0	1	1	0	0	1	0
Listeria_monocytogenes	1	0	1	1	0	0	1	0
Macrococcus_caseolyticus	0	0	1	1	0	0	1	0
Staphylococcus_aureus	1	0	1	1	0	0	1	0
Staphylococcus_carnosus	1	0	1	1	0	0	1	0
Staphylococcus_epidermidis	1	0	1	1	0	0	1	0
Staphylococcus_saprophyticus	1	0	1	1	0	0	1	0
Enterococcus_faecalis	1	0	1	1	0	0	1	0
Lactobacillus_delbrueckii	0	0	0	0	0	0	0	0
Lactobacillus_casei	0	0	0	0	0	0	0	0
Lactobacillus_helveticus	0	0	0	0	0	0	0	0
Lactobacillus_rhamnosus	0	0	0	0	0	0	0	0
Lactobacillus_sakei	0	0	0	0	0	0	0	0
Pediococcus_pentosaceus	0	0	0	0	0	0	0	0
Leuconostoc_citreum	0	0	0	0	0	0	0	0
Leuconostoc_mesenteroides	0	0	0	0	0	0	0	0
Oenococcus_oeni	0	0	0	0	0	0	0	0
Lactococcus_lactis	1	0	1	1	0	0	1	0
Streptococcus_equi	0	0	1	1	0	0	1	0
Streptococcus_gordonii	1	0	1	1	0	0	1	0
Streptococcus_mutans	0	0	1	1	0	0	1	0
Streptococcus_pneumoniae	1	0	1	1	0	0	1	1
Streptococcus_pyogenes	1	0	1	1	0	0	1	0
Streptococcus_uberis	1	0	1	1	0	0	1	0
Anaerococcus_prevotii	0	0	0	0	0	0	1	0
Caldicellulosiruptor_saccharolyticus	0	0	0	0	0	0	1	0
Thermodesulfovibrio_yellowstonii	0	0	0	0	0	0	0	0
Mesorhizobium_sp.	0	0	0	0	0	1	0	0
Dinoroseobacter_shibae	1	0	0	0	0	0	0	0
Roseobacter_denitrificans	1	0	0	0	0	0	0	0
Ruegeria_pomeroyi	1	0	0	0	0	0	0	0
Anaplasma_marginale	1	0	0	0	0	0	1	0
Bordetella_pertussis	1	0	0	0	0	0	0	0
Thiobacillus_denitrificans	1	0	0	0	0	0	0	0
Neisseria_gonorrhoeae	0	1	0	0	0	0	1	0
Campylobacter_curvus	0	0	0	0	1	1	0	0
Campylobacter_fetus	0	0	0	0	1	1	1	0
Campylobacter_hominis	0	0	0	0	1	1	0	0
Campylobacter_jejuni	0	0	0	0	1	1	0	0
Campylobacter_lari	0	0	0	0	1	1	0	0
Helicobacter_hepaticus	0	0	0	0	1	1	0	0
Nautilia_profundicola	0	0	0	0	1	1	0	0
Idiomarina_loihiensis	1	1	0	0	1	1	0	1
Dichelobacter_nodosus	0	1	0	0	1	1	0	1
Coxiella_burnetii	1	0	0	0	0	0	1	0
Legionella_pneumophila	1	0	0	0	0	0	1	0
Alcanivorax_borkumensis	1	0	0	0	1	1	0	0
Psychrobacter_arcticus	1	0	0	0	1	1	0	1
Thiomicrospira_crunogena	0	1	0	0	1	1	0	0
Brachyspira_hyodysenteriae	0	1	0	0	0	0	0	0
Acholeplasma_laidlawii	1	0	1	1	0	0	1	0
Methylacidiphilum_infernorum	0	0	0	0	0	0	1	0
Akkermansia_muciniphila	0	0	0	0	0	0	0	0
Postia_placenta	0	0	0	0	0	0	1	0
Sulfurihydrogenibium_sp._YO3AOP1	0	0	0	0	0	0	1	0
Jannaschia_sp._CCS1	1	0	0	0	0	0	0	0
Wolbachia_endosymbiont_of_Drosophila_melanogaster	1	0	0	0	0	0	1	0
Wolbachia_endosymbiont_of_Culex_quinquefasciatus	1	0	0	0	0	0	1	0
Methanopyrus_kandleri	0	0	0	0	0	0	0	0
Acidobacterium_capsulatum	0	0	0	0	0	0	1	0
Corynebacterium_efficiens	1	0	0	0	0	0	0	0
Corynebacterium_glutamicum	1	0	0	0	0	0	0	0
Corynebacterium_jeikeium	1	0	0	0	0	0	0	0
Corynebacterium_kroppenstedtii	1	0	0	0	0	0	0	0
Corynebacterium_urealyticum	1	0	0	0	0	0	0	0
Mycobacterium_bovis	0	0	0	0	0	0	1	0
Mycobacterium_tuberculosis	0	0	0	0	0	0	1	1
Mycobacterium_vanbaalenii	0	0	0	0	0	0	1	0
Frankia_alni	0	0	0	0	0	0	1	0
Beutenbergia_cavernae	0	0	0	0	0	0	0	0
Kytococcus_sedentarius	0	0	0	0	0	0	1	0
Jonesia_denitrificans	1	0	0	0	0	0	0	0
Kocuria_rhizophila	1	0	0	0	0	0	0	0
Actinosynnema_mirum	0	0	0	0	0	0	1	0
Saccharomonospora_viridis	0	0	0	0	0	0	1	0
Thermobifida_fusca	0	0	0	0	0	0	1	0
Bifidobacterium_animalis	0	0	0	0	0	0	0	0
Cryptobacterium_curtum	0	0	0	0	0	0	0	0
Eggerthella_lenta	0	0	0	0	0	0	0	0
Slackia_heliotrinireducens	0	0	0	0	0	0	0	0
Porphyromonas_gingivalis	0	0	0	0	0	0	1	0
Flavobacteriaceae_bacterium	1	0	0	0	0	0	1	0
Capnocytophaga_ochracea	0	0	0	0	0	0	1	0
Flavobacterium_johnsoniae	1	0	0	0	0	0	1	0
Gramella_forsetii	1	0	0	0	0	0	1	0
Robiginitalea_biformata	1	0	0	0	0	0	1	0
Dyadobacter_fermentans	1	0	0	0	1	0	1	0
Pedobacter_heparinus	1	0	0	0	0	0	1	0
Chlorobium_chlorochromatii	0	0	0	0	0	0	0	0
Pelodictyon_phaeoclathratiforme	0	0	0	0	0	0	0	0
Chloroflexus_aurantiacus	0	0	0	0	0	0	1	0
Herpetosiphon_aurantiacus	1	0	0	0	0	0	1	0
Microcystis_aeruginosa	1	0	0	0	0	0	1	0
Synechococcus_elongatus	1	0	0	0	0	0	1	0
Thermosynechococcus_elongatus	0	0	0	0	0	0	0	0
Gloeobacter_violaceus	0	0	0	0	0	0	0	0
Nostoc_punctiforme	1	0	0	0	0	0	1	0
Deinococcus_deserti	1	0	0	0	0	0	0	0
Deinococcus_geothermalis	0	0	0	0	0	0	0	0
Deinococcus_radiodurans	1	0	0	0	0	0	0	0
Bacillus_clausii	1	0	0	0	0	0	1	0
Brevibacillus_brevis	1	0	0	0	0	0	1	0
Lactobacillus_acidophilus	0	0	0	0	0	0	0	0
Lactobacillus_johnsonii	0	0	0	0	0	0	0	0
Lactobacillus_reuteri	0	0	0	0	0	0	0	0
Lactobacillus_salivarius	0	0	0	0	0	0	0	0
Streptococcus_agalactiae	1	0	1	1	0	0	1	0
Streptococcus_suis	1	0	1	1	0	0	1	0
Clostridium_tetani	0	0	0	0	0	0	1	0
Pelotomaculum_thermopropionicum	0	0	0	0	0	0	0	0
Natranaerobius_thermophilus	0	0	0	0	0	0	1	0
Carboxydothermus_hydrogenoformans	0	0	0	0	0	0	0	0
Moorella_thermoacetica	0	0	0	0	0	0	0	0
Thermoanaerobacter_pseudethanolicus	0	0	0	0	0	0	1	0
Coprothermobacter_proteolyticus	0	0	0	0	0	0	0	0
Gemmatimonas_aurantiaca	0	0	0	0	0	0	0	0
Bartonella_bacilliformis	1	0	0	0	0	0	0	0
Brucella_abortus	1	0	0	0	0	0	0	0
Parvibaculum_lavamentivorans	0	0	0	0	0	0	0	0
Xanthobacter_autotrophicus	0	0	0	0	0	0	1	0
Hirschia_baltica	1	0	0	0	0	0	1	0
Maricaulis_maris	1	0	0	0	0	0	0	0
Rhodobacter_sphaeroides	0	0	0	0	0	0	0	0
Acetobacter_pasteurianus	1	0	0	0	0	0	1	0
Gluconacetobacter_diazotrophicus	0	0	0	0	0	0	0	0
Granulibacter_bethesdensis	0	0	0	0	0	0	0	0
Erythrobacter_litoralis	1	0	0	0	0	0	0	0
Sphingopyxis_alaskensis	1	0	0	0	0	0	0	0
Zymomonas_mobilis	0	0	0	0	0	0	0	0
Acidovorax_citrulli	1	1	0	0	0	0	0	0
Herminiimonas_arsenicoxydans	1	0	0	0	0	0	0	0
Methylotenera_mobilis	1	1	0	0	0	0	0	0
Chromobacterium_violaceum	0	1	0	0	0	0	1	0
Neisseria_meningitidis	0	1	0	0	0	0	1	0
Nitrosomonas_europaea	0	1	0	0	0	0	1	0
Nitrosospira_multiformis	0	0	0	0	0	0	1	0
Lawsonia_intracellularis	0	0	0	0	0	0	0	0
Arcobacter_butzleri	0	0	0	0	1	1	0	0
Sulfurimonas_denitrificans	0	0	0	0	1	1	0	0
Wolinella_succinogenes	0	0	0	0	1	1	0	0
Dickeya_dadantii	1	1	0	0	1	1	0	1
Edwardsiella_ictaluri	0	1	0	0	1	1	0	1
Pectobacterium_atrosepticum	1	1	0	0	1	1	0	1
Sodalis_glossinidius	1	0	0	0	1	1	0	0
Kangiella_koreensis	1	1	0	0	1	1	1	0
Actinobacillus_pleuropneumoniae	0	1	0	0	1	1	0	0
Haemophilus_influenzae	0	1	0	0	1	1	0	0
Acinetobacter_baumannii	1	1	0	0	0	0	1	1
Psychrobacter_sp.	1	1	0	0	1	1	0	1
Azotobacter_vinelandii	0	1	0	0	1	1	0	1
Pseudomonas_mendocina	1	1	0	0	1	1	0	1
Pseudomonas_syringae	1	0	0	0	1	1	0	1
Francisella_tularensis	1	1	0	0	0	0	1	0
Xanthomonas_oryzae	1	0	0	0	0	0	0	0
Xylella_fastidiosa	1	0	0	0	0	0	0	0
Treponema_denticola	0	0	0	0	0	0	0	0
Encephalitozoon_cuniculi	0	0	0	0	0	0	0	0
Caulobacter_crescentus_CB15	1	0	0	0	0	0	0	0
Caulobacter_crescentus_NA1000	1	0	0	0	0	0	0	0
Chlorobium_tepidum_TLS	0	0	0	0	0	0	0	0
Roseiflexus_sp._RS-1	0	0	0	0	0	0	1	0
Haemophilus_ducreyi_35000HP	0	1	0	0	1	1	0	0
Haemophilus_parasuis_SH0165	0	1	0	0	1	1	0	0
Corynebacterium_aurimucosum	1	0	0	0	0	0	0	0
Mycobacterium_abscessus	0	0	0	0	0	0	1	0
Mycobacterium_marinum	0	0	0	0	0	0	0	0
Mycobacterium_smegmatis	0	0	0	0	0	0	0	0
Kineococcus_radiotolerans	0	0	0	0	0	0	0	0
Renibacterium_salmoninarum	1	0	0	0	0	0	0	0
Salinispora_tropica	0	0	0	0	0	0	0	0
Bacteroides_fragilis	0	0	0	0	0	0	1	0
Bacteroides_thetaiotaomicron	0	0	0	0	0	0	1	0
Bacteroides_vulgatus	0	0	0	0	0	0	1	0
Parabacteroides_distasonis	0	0	0	0	0	0	1	0
Salinibacter_ruber	0	0	0	0	0	0	1	0
Acaryochloris_marina	1	0	0	0	0	0	1	0
Synechocystis_sp.	1	0	0	0	0	0	1	0
Trichodesmium_erythraeum	0	0	1	1	1	1	1	0
Lactobacillus_plantarum	0	0	0	0	0	0	0	0
Alkaliphilus_oremlandii	0	0	0	0	0	0	1	0
Clostridium_kluyveri	0	0	0	0	0	0	1	0
Clostridium_novyi	0	0	0	0	0	0	1	0
Finegoldia_magna	0	0	0	0	0	0	1	0
Symbiobacterium_thermophilum	0	0	0	0	0	0	0	0
Desulfotomaculum_acetoxidans	0	0	0	0	0	0	1	0
Desulfotomaculum_reducens	0	0	0	0	0	0	1	0
Syntrophomonas_wolfei	0	0	0	0	0	0	0	0
Leptotrichia_buccalis	0	0	0	0	0	0	1	0
Rhodopirellula_baltica	1	0	0	0	0	0	0	0
Phenylobacterium_zucineum	0	0	0	0	0	1	0	0
Beijerinckia_indica	0	0	0	0	0	0	0	0
Nitrobacter_hamburgensis	1	0	0	0	0	0	0	0
Nitrobacter_winogradskyi	1	0	0	0	0	0	0	0
Ochrobactrum_anthropi	1	0	0	0	1	0	0	0
Methylobacterium_extorquens	0	0	0	0	0	1	0	0
Methylobacterium_nodulans	0	0	0	0	1	0	1	0
Methylobacterium_radiotolerans	0	0	0	0	0	1	0	0
Agrobacterium_vitis	1	0	0	0	0	0	0	0
Azorhizobium_caulinodans	0	0	0	0	0	0	0	0
Paracoccus_denitrificans	1	0	0	0	0	0	0	0
Acidiphilium_cryptum	0	0	0	0	0	0	0	0
Magnetospirillum_magneticum	0	0	0	0	0	0	0	0
Novosphingobium_aromaticivorans	1	0	0	0	0	0	0	0
Sphingomonas_wittichii	1	0	0	0	0	0	0	0
Bordetella_avium	1	0	0	0	0	0	0	0
Bordetella_petrii	1	0	0	0	0	0	0	0
Burkholderia_glumae	1	0	0	0	0	0	0	0
Burkholderia_pseudomallei	1	0	0	0	0	0	0	0
Ralstonia_solanacearum	1	0	0	0	0	0	0	0
Leptothrix_cholodnii	1	1	0	0	0	0	0	0
Methylibium_petroleiphilum	1	0	0	0	0	0	0	0
Polaromonas_naphthalenivorans	1	1	0	0	0	0	0	0
Variovorax_paradoxus	1	0	0	0	0	0	0	0
Verminephrobacter_eiseniae	0	1	0	0	0	0	0	0
Janthinobacterium_sp.	1	1	0	0	0	0	0	0
Methylobacillus_flagellatus	1	0	0	0	0	0	0	0
Laribacter_hongkongensis	0	1	0	0	0	0	0	0
Aromatoleum_aromaticum	0	1	0	0	0	0	0	0
Sorangium_cellulosum	0	0	0	0	0	0	1	0
Acidithiobacillus_ferrooxidans	0	0	0	0	0	0	0	0
Aeromonas_hydrophila	0	1	0	0	1	1	0	1
Tolumonas_auensis	0	1	0	0	1	1	0	1
Saccharophagus_degradans	1	1	0	0	1	1	0	1
Colwellia_psychrerythraea	1	1	0	0	1	1	0	0
Pseudoalteromonas_atlantica	1	0	0	0	1	1	0	1
Psychromonas_ingrahamii	1	1	0	0	1	1	0	0
Shewanella_denitrificans	1	1	0	0	1	1	0	0
Nitrosococcus_oceani	0	0	0	0	1	0	1	0
Alkalilimnicola_ehrlichii	0	0	0	0	0	0	1	0
Halorhodospira_halophila	0	0	0	0	0	0	0	0
Erwinia_tasmaniensis	1	1	0	0	1	1	0	1
Shigella_dysenteriae	1	1	0	0	1	1	0	1
Yersinia_pestis	1	1	0	0	1	1	0	1
Methylococcus_capsulatus	0	1	0	0	1	1	0	0
Chromohalobacter_salexigens	1	0	0	0	1	1	0	1
Actinobacillus_succinogenes	0	1	0	0	1	1	0	0
Cellvibrio_japonicus	1	0	0	0	1	1	0	1
Stenotrophomonas_maltophilia	1	0	0	0	0	0	0	0
Xanthomonas_campestris	1	0	0	0	0	0	0	0
Leptospira_biflexa	1	1	0	0	0	0	1	0
Leptospira_interrogans	1	0	0	0	0	0	1	0
Mycoplasma_mycoides	0	0	0	0	0	0	0	0
Cryptosporidium_parvum	0	0	0	0	0	0	0	0
Saccharomyces_kudriavzevii	0	0	0	0	0	0	0	0
Vibrio_fischeri_ES114	0	1	0	0	1	1	0	0
Vibrio_fischeri_MJ11	0	1	0	0	1	1	0	0
Mannheimia_succiniciproducens_MBEL55E	0	1	0	0	1	1	0	0
Streptomyces_griseus	0	0	0	0	0	0	1	0
Chitinophaga_pinensis	1	0	0	0	1	0	1	0
Prosthecochloris_aestuarii	0	0	0	0	0	0	0	0
Clostridium_acetobutylicum	0	0	0	0	0	0	1	0
Clostridium_beijerinckii	0	0	0	0	0	0	1	0
Clostridium_perfringens	0	0	0	0	0	0	1	0
Heliobacterium_modesticaldum	0	0	0	0	0	0	0	0
Methylocella_silvestris	0	0	0	0	0	0	1	0
Oligotropha_carboxidovorans	1	0	0	0	0	0	0	0
Methylobacterium_sp.	0	0	0	0	0	0	0	0
Hyphomonas_neptunium	1	0	0	0	0	0	0	0
Rhodospirillum_centenum	0	0	0	0	0	0	1	0
Rhodospirillum_rubrum	0	0	0	0	0	0	0	0
Burkholderia_cenocepacia	1	0	0	0	0	0	1	0
Burkholderia_vietnamiensis	1	0	0	0	0	0	0	0
Ralstonia_pickettii	1	0	0	0	0	0	0	0
Rhodoferax_ferrireducens	1	1	0	0	0	0	0	0
Dechloromonas_aromatica	0	1	0	0	0	0	0	0
Desulfatibacillum_alkenivorans	0	0	0	0	0	0	0	0
Desulfococcus_oleovorans	0	0	0	0	0	0	0	0
Desulfohalobium_retbaense	0	1	0	0	0	0	0	0
Desulfovibrio_magneticus	0	0	0	0	0	0	0	0
Desulfovibrio_salexigens	0	1	0	0	0	0	0	0
Pelobacter_propionicus	0	0	0	0	0	0	0	0
Syntrophus_aciditrophicus	0	0	0	0	0	0	0	0
Syntrophobacter_fumaroxidans	0	0	0	0	0	0	0	0
Pseudoalteromonas_haloplanktis	1	1	0	0	1	1	0	0
Shewanella_amazonensis	0	1	0	0	1	1	0	1
Shewanella_frigidimarina	1	1	0	0	1	1	0	1
Shewanella_pealeana	1	1	0	0	1	1	0	1
Shewanella_woodyi	1	1	0	0	1	1	0	1
Citrobacter_koseri	1	1	0	0	1	1	0	1
Enterobacter_sp.	1	1	0	0	1	1	0	1
Escherichia_coli	1	1	0	0	1	1	0	1
Klebsiella_pneumoniae	1	1	0	0	1	1	1	1
Photorhabdus_luminescens	1	1	0	0	1	1	0	1
Proteus_mirabilis	0	1	0	0	1	1	0	1
Hahella_chejuensis	1	1	0	0	1	1	1	1
Pseudomonas_aeruginosa	1	1	0	0	1	1	1	1
Vibrio_cholerae	1	1	0	0	1	1	0	1
Vibrio_parahaemolyticus	1	1	0	0	1	1	0	1
Opitutus_terrae	0	0	0	0	0	0	0	0
Agrobacterium_radiobacter_K84	1	0	0	0	0	0	0	0
Nocardia_farcinica	0	0	0	0	0	0	0	0
Rhodococcus_erythropolis	1	0	0	0	0	0	1	0
Rhodococcus_jostii	1	0	0	0	0	0	0	0
Saccharopolyspora_erythraea	0	0	0	0	0	0	0	0
Streptomyces_coelicolor	0	0	0	0	0	0	1	0
Alkaliphilus_metalliredigens	0	0	0	0	0	0	1	0
Desulfitobacterium_hafniense	0	0	0	0	0	0	1	0
Delftia_acidovorans	1	1	0	0	0	0	0	0
Desulfobacterium_autotrophicum	0	0	0	0	1	1	0	0
Desulfotalea_psychrophila	0	0	0	0	1	1	0	0
Desulfomicrobium_baculatum	0	1	0	0	0	0	0	0
Geobacter_lovleyi	0	0	0	0	1	1	0	0
Geobacter_metallireducens	0	0	0	0	1	1	1	0
Geobacter_sulfurreducens	0	0	0	0	0	0	1	0
Anaeromyxobacter_dehalogenans	0	0	0	0	0	0	1	0
Shewanella_loihica	1	1	0	0	1	1	0	1
Shewanella_oneidensis	1	1	0	0	1	1	0	1
Serratia_proteamaculans	1	1	0	0	1	1	0	1
Acinetobacter_sp.	1	1	0	0	0	0	1	0
Pseudomonas_putida	1	1	0	0	1	1	0	1
Photobacterium_profundum	1	1	0	0	1	1	0	1
Vibrio_vulnificus	0	1	0	0	1	1	0	1
Bifidobacterium_longum	0	0	0	0	0	0	0	0
Geobacter_uraniireducens	0	0	0	0	0	0	1	0
Pelobacter_carbinolicus	0	0	0	0	1	1	0	0
Myxococcus_xanthus	0	0	0	0	0	0	1	0
Yersinia_enterocolitica	1	1	0	0	1	1	0	1
Anaeromyxobacter_sp._Fw109-5	0	0	0	0	0	1	1	0
Anaeromyxobacter_sp._K	0	0	0	0	0	0	1	0
Sulfurovum_sp._NBC37-1	0	0	0	0	1	1	0	0
Streptomyces_avermitilis	0	0	0	0	0	0	1	0
Streptococcus_thermophilus	1	0	1	1	0	0	1	0
Fusobacterium_nucleatum	0	0	0	0	0	0	1	0
Geobacter_bemidjiensis	0	0	0	0	1	1	0	0
Cryptococcus_neoformans	0	0	0	0	0	0	1	0
Polynucleobacter_necessarius	1	1	0	0	0	0	0	0
Debaryomyces_hansenii	0	0	0	0	0	0	0	0
Kluyveromyces_lactis	0	0	0	0	0	0	0	0
Lachancea_thermotolerans	0	0	0	0	0	0	0	0
Lodderomyces_elongisporus	0	0	0	0	0	0	0	0
[Candida]_glabrata	0	0	0	0	0	0	0	0
Zygosaccharomyces_rouxii	0	0	0	0	0	0	0	0
Candida_parapsilosis	0	0	0	0	0	0	0	0
Catenulispora_acidiphila	0	0	0	0	0	0	0	0
Chlorobium_phaeobacteroides	0	0	0	0	0	0	0	0
Gluconobacter_oxydans	1	0	0	0	0	0	0	0
Bdellovibrio_bacteriovorus	1	1	0	0	0	0	1	0
Neurospora_tetrasperma	0	0	0	0	0	0	1	0
Yarrowia_lipolytica	0	0	0	0	0	0	0	0
Candida_tropicalis	0	0	0	0	0	0	0	0
Schizosaccharomyces_japonicus	0	0	0	0	0	0	0	0
Ustilago_maydis	0	0	0	0	0	0	0	0
Arthrobacter_sp.	1	0	0	0	0	0	0	0
Nocardioides_sp.	0	0	0	0	0	0	1	0
Lactobacillus_brevis	0	0	0	0	0	0	0	0
Caulobacter_sp.	1	0	0	0	0	0	0	0
Aspergillus_clavatus	0	0	0	0	0	0	0	0
Aspergillus_terreus	0	0	0	0	0	0	0	0
Trichophyton_equinum	0	0	0	0	0	0	1	0
Uncinocarpus_reesii	0	0	0	0	0	0	0	0
Coccidioides_immitis	0	0	0	0	0	0	0	0
Coccidioides_posadasii	0	0	0	0	0	0	0	0
Paracoccidioides_brasiliensis	0	0	0	0	0	0	1	0
Sclerotinia_sclerotiorum	1	0	0	0	0	0	0	0
Nectria_haematococca	0	0	0	0	0	0	1	0
Verticillium_dahliae	0	0	0	0	0	0	1	0
Chaetomium_globosum	0	0	0	0	0	0	1	0
Schizosaccharomyces_pombe	0	0	0	0	0	0	0	0
Pleurotus_ostreatus	0	0	0	0	0	0	0	0
Schizophyllum_commune	0	0	0	0	0	0	1	0
Helobdella_robusta	0	0	0	0	0	0	0	0
Rhizobium_etli	1	0	0	0	0	0	0	0
Desulfovibrio_desulfuricans	0	1	0	0	0	0	0	0
Shigella_flexneri	1	1	0	0	1	1	0	1
Batrachochytrium_dendrobatidis	0	0	0	0	0	0	0	0
Neurospora_crassa	0	0	0	0	0	0	1	0
Candida_albicans	0	0	0	0	0	0	0	0
Laccaria_bicolor	0	0	0	0	0	0	1	0
Mucor_circinelloides	1	0	0	0	0	0	1	0
Taeniopygia_guttata	1	0	0	0	0	0	1	0
Marinomonas_sp._MWYL1	1	1	0	0	0	0	1	0
Bacillus_cereus	1	0	1	1	0	0	1	0
Rhodopseudomonas_palustris	0	0	0	0	0	0	0	0
Azoarcus_sp.	0	1	0	0	0	0	0	0
Pseudomonas_stutzeri	1	1	0	0	1	1	0	1
Aspergillus_flavus	0	0	0	0	0	0	1	0
Aspergillus_oryzae	0	0	0	0	0	0	0	0
Puccinia_graminis	0	0	0	0	0	0	0	0
Anolis_carolinensis	1	0	0	0	0	0	1	0
Lottia_gigantea	0	0	0	0	0	0	1	0
Anopheles_gambiae	0	0	0	0	0	0	0	0
Apis_mellifera	0	0	0	0	0	0	0	0
Bradyrhizobium_sp.	1	0	0	0	0	1	0	0
Desulfovibrio_vulgaris	0	1	0	0	0	0	0	0
Dictyostelium_purpureum	0	0	0	0	0	0	1	0
Monosiga_brevicollis	0	0	0	0	0	0	0	0
Ornithorhynchus_anatinus	1	0	0	0	0	0	0	0
Ciona_intestinalis	1	0	0	0	0	0	1	0
Phytophthora_sojae	1	0	0	0	0	0	1	0
Orientia_tsutsugamushi	1	0	0	0	0	0	0	0
Plasmodium_yoelii	0	0	0	0	0	0	0	0
Dictyostelium_discoideum	0	0	0	0	0	0	1	0
Capsaspora_owczarzaki	0	0	0	0	0	0	0	0
Pan_troglodytes	1	0	0	0	0	0	0	0
Monodelphis_domestica	1	0	0	0	0	0	1	0
Gallus_gallus	1	0	0	0	0	0	1	0
Daphnia_pulex	0	0	0	0	0	0	0	0
Aedes_aegypti	0	0	0	0	0	0	0	0
Trichoplax_adhaerens	0	0	0	0	0	0	1	0
Phytophthora_ramorum	1	0	0	0	0	0	1	0
Geobacillus_sp._WCH70	0	0	1	1	0	0	1	0
Leishmania_braziliensis	0	0	0	0	0	0	0	0
Leishmania_major	0	0	0	0	0	0	0	0
Trypanosoma_brucei	0	0	0	0	0	0	0	0
Ostreococcus_tauri	1	0	0	0	0	0	1	0
Ostreococcus_lucimarinus_CCE9901	1	0	0	0	0	0	1	0
Oryzias_latipes	1	0	0	0	0	0	1	0
Bombyx_mori	0	0	0	0	0	0	0	0
Caenorhabditis_briggsae	0	0	0	0	0	0	1	0
Nostoc_sp.	1	0	0	0	0	0	1	0
Pasteurella_multocida	0	1	0	0	1	1	0	0
Cavia_porcellus	1	0	0	0	0	0	0	0
Otolemur_garnettii	1	0	0	0	0	0	0	0
Micromonas_pusilla	1	0	0	0	0	0	0	0
Phaeodactylum_tricornutum	1	0	0	0	0	0	0	0
Phytophthora_infestans	1	0	0	0	0	0	1	0
Aureococcus_anophagefferens	1	0	0	0	0	0	1	0
Polaromonas_sp.	1	0	0	0	0	0	0	0
Buchnera_aphidicola	1	0	0	0	0	0	0	0
Chlamydomonas_reinhardtii	1	0	0	0	0	0	1	0
Clostridium_botulinum	0	0	0	0	0	0	1	0
Myotis_lucifugus	1	0	0	0	0	0	0	0
Equus_caballus	1	0	0	0	0	0	0	0
Caenorhabditis_elegans	0	0	0	0	0	0	1	0
Volvox_carteri	1	0	0	0	0	0	1	0
Thalassiosira_pseudonana	1	0	0	0	0	0	0	0
Acidovorax_sp._JS42	0	1	0	0	0	0	0	0
Guillardia_theta	0	0	0	0	0	0	0	0
Xenopus_tropicalis	1	0	0	0	0	0	1	0
Tetraodon_nigroviridis	0	0	0	0	0	0	1	0
Drosophila_melanogaster	0	0	0	0	0	0	0	0
Mycobacterium_sp.	0	0	0	0	0	0	1	0
Branchiostoma_floridae	1	0	0	0	0	0	0	0
Rattus_norvegicus	1	0	0	0	0	0	0	0
Oryctolagus_cuniculus	1	0	0	0	0	0	0	0
Bos_taurus	1	0	0	0	0	0	0	0
Aspergillus_niger	0	0	0	0	0	0	0	0
Sus_scrofa	1	0	0	0	0	0	0	0
Prochlorococcus_marinus	1	0	0	0	0	0	0	0
Gorilla_gorilla	1	0	0	0	0	0	0	0
Pseudomonas_fluorescens	1	1	0	0	1	1	0	1
Felis_catus	0	0	0	0	0	0	0	0
Naegleria_gruberi	0	0	0	0	0	0	1	0
Frankia_sp.	0	0	0	0	0	0	1	0
Emiliania_huxleyi	1	0	0	0	0	0	1	0
Physcomitrella_patens	1	0	0	0	0	0	1	0
Rhizobium_sp.	1	0	0	0	0	0	0	0
Loxodonta_africana	1	0	0	0	0	0	0	0
Macaca_mulatta	1	0	0	0	0	0	0	0
Arabidopsis_thaliana	1	0	0	0	0	0	1	0
Cyanothece_sp._PCC_7424	1	0	0	0	0	0	1	0
Cyanothece_sp._PCC_7425	0	0	0	0	0	0	1	0
Cyanothece_sp._PCC_8801	1	0	0	0	0	0	1	0
Cyanothece_sp._PCC_8802	1	0	0	0	0	0	1	0
Cyanothece_sp._ATCC_51142	1	0	0	0	0	0	1	0
Gasterosteus_aculeatus	1	0	0	0	0	0	1	0
Burkholderia_sp.	1	0	0	0	0	0	1	0
Danio_rerio	1	0	0	0	0	0	1	0
Mus_musculus	1	0	0	0	0	0	0	0
Selaginella_moellendorffii	1	0	0	0	0	0	1	0
Populus_trichocarpa	1	0	0	0	0	0	1	0
Homo_sapiens	1	0	0	0	0	0	0	0
Callithrix_jacchus	1	0	0	0	0	0	0	0
Paenibacillus_sp.	1	0	1	1	0	0	1	0
Saccharomyces_cerevisiae	0	0	0	0	0	0	0	0
Oryza_sativa	1	0	0	0	0	0	1	0
Ciona_savignyi	1	0	0	0	0	0	0	0
Synechococcus_sp.	0	0	0	0	0	0	0	0
Plasmodium_falciparum	0	0	0	0	0	0	0	0
Fusarium_oxysporum	0	0	0	0	0	0	1	0
Total	232	84	32	32	86	87	205	46
