# Supplementary material for: Dual pathways of tRNA hydroxylation ensure efficient translation by expanding decoding capability
Source: Nat Commun. 2019 Jun 28;10:2858. doi: 10.1038/s41467-019-10750-8 (PMC6599085; doi:10.1038/s41467-019-10750-8)
Supplement: Supplementary file 7 — Supplementary Data 3 [file 41467_2019_10750_MOESM7_ESM.xlsx]

## Sheet: Primer list
Supplementary Data 3. List of primers used in this study.
Primers for knockout strain construction
	Name	Sequence
	yhbU-yhbV_Cm_f	ACATTTTTGCGTTTTGATAGCGCAACCTTCAGGAAAAATTACTAAATCAGTAAGTTGGCAGC
	yhbU-yhbV_Cm_r	TAAAGAGTAGTTAAAGTTGTTAACAAAGTGAGCTATTTACAACCAGCAATAGACATAAGCGGC
	pheA-tyrA_Cm_f	CCCAAATCGGGGGGCCTTTTTTATTGATAACAAAAAGGCAACACTACTAAATCAGTAAGTTGGCAGC
	pheA-tyrA_Cm_r	ATCTGAACGGGCAGCTGACGGCTCGCGTGGCTTAAGAGGTTTATTAACCAGCAATAGACATAAGCGGC
	KanR_col_f	CCATCATGGCTGATGCAATG
	KanR_col_r	CATTGCATCAGCCATGATGG
	pheA-tyrA_col_f	CTTTTTTATTGATAACAAAAAGGCAACACT
	pheA-tyrA_col_r	TCGCGTGGCTTAAGAGGTTTATT
	yegQ_col_f	AATTTCAATCAAGGAGTCATTATGGCTGGTTGG
	yegQ_col_r	GTGCTCGCGATGTTTCATTGTCCTTTATG
	yceA_col_f	TTCCATCAGGCCCATGCCAAC
	yceA_col_r	CCAGCACCTTGGCTATAGCTGGTTATAC
	cmoB_col_f	GATAATTGCAAAATTATTGCCATCGACAACTCCC
	cmoB_col_r	CGTGAACCAATCACTATTCACACCGAAGATG
	cmoA_col_f	CACTTTCTTTTTCCCGGATTTTTACGTT
	cmoA_col_r	CAATCAGAGAATAAAAGTTACCAAAGTCGA
	entC_col_f	TAAAGCCTTTATCATTTTGTGGAGGATGAT
	entC_col_r	AATGCTCATCCTCGCTCC
	menF_col_f	AACAGGGAGAGGTCCGC
	menF_col_r	GATATGAATCGGTAATGATGCGACTCATTA
	yhbU-yhbV_col_f	AGCGCAACCTTCAGGAAAAATT
	yhbU-yhbV_col_r	GTAGTTAAAGTTGTTAACAAAGTGAGC
	BS_CmR_f	AGCTGCGCTTTTTTGTGTC
	BS_CmR_r	TTCATCCTCATATTATAAAAGCCAG
	BS_yrrN_Cm_5'_f	GCTCTCCTTTTGTTCGCTTTCC
	BS_yrrN_Cm_5'_r	GACACAAAAAAGCGCAGCTGACGTTCACCTCTTCTTTTTACTAATCG
	BS_yrrO_Cm_3'_f	CTGGCTTTTATAATATGAGGATGAACAGCCCATGGGTAAGAATCC
	BS_yrrO_Cm_3'_r	CTCGTTCTTCTCTCCCATATAGGTACT
	BS_ybfQ_Cm_5’_f	CCAGGAGCATACCGAACATTTATGA
	BS_ybfQ_Cm_5’_r	GACACAAAAAAGCGCAGCTGTTTTAAACACCCTGTTCAATTATAGTTAGTTGC
	BS_ybfQ_Cm_3’_f	CTGGCTTTTATAATATGAGGATGAAAAAAAGAACACCTCGTATTGAGGTGT
	BS_ybfQ_Cm_3’_r	GGTATCGGCAAAGCTTCTGAAC
	BS_yrrM_Cm_5’_f	AAAACAAGTCATAGCGAAGCTGGAC
	BS_yrrM_Cm_5’_r	GACACAAAAAAGCGCAGCTTACAAACAGCCTCCCGTTCTAAAAAG
	BS_yrrM_Cm_3’_f	CTGGCTTTTATAATATGAGGATGAAACGTCATGAAAAAACCAGAGCTCTTAG
	BS_yrrM_Cm_3’_r	TTCTCTGTACATTTTGGTGACTTCTATTAGGTATT
	BS_yrrNO_nest_f	GGTTGTTTACCGATGTATCATGATGTATTCAG
	BS_yrrNO_nest_r	GAATCGTGTCGTTCTGCAAATATTTCGC
Primers for plasmid construction
	Name	Sequence
	pET-yceA_f	CCTACATATGCCAGTGTTACACAACCGCATTTCCAACGACG
	pET-yceA_r	GCCTCTCGAGTTATTCTGTTGGATCAGGAATGCACAGTGTTGT
	pET-yrrM_f	CCTAGCTAGCATGACTGACCGGTATGAACAAATAAATG
	pET-yrrM_r	GCCTCTCGAGCCTCTTCTTTTTACTAATCGCAAGTCC
	pMW-yegQ_f	CGATGACTAAGCTTTTACCAGAGCCCCCCAC
	pMW-yegQ_r	TGCATGCATCTAGATCACTTACCGTGGGGATTACGC
	yegQ_E162A_f	GGATATGGAGATCGCGATCTTCGTTCACGGCG
	yegQ_E162A_r	GAACGAAGATCGCGATCTCCATATCCGGCAC
	yegQ_H166A_f	CTTCGTTGCCGGCGCGCTGTGCATG
	yegQ_H166A_r	GCGCGCCGGCAACGAAGATCTCGATCTC
	yegQ_C170A_f	GCGCTGGCCATGGCCTACTCCGG
	yegQ_C170A_r	CCATGGCCAGCGCGCCGTGAAC
	yegQ_C177A_f	GTCGCGCCCTGCTCTCTGGCTATATCAACAAG
	yegQ_C177A_r	CAGCAGGGCGCGACCGGAGTAGGCCATG
	yegQ_C193A_f	CAGGGCACCGCCACCAACGCCTG
	yegQ_C193A_r	CGTTGGTGGCGGTGCCCTGGTTCG
	yegQ_C197A_f	CACCAACGCCGCCCGCTGGGAGTACAAC
	yegQ_C197A_r	CGGGCGGCGTTGGTGCAGGTG
	pMW-yceA_f	CGATGACTAAGCTTAATTGCCGCGCTTGTAAATAACAAATAATTTTTAATG
	pMW-yceA_r	TGCATGCATCTAGATTATTCTGTTGGATCAGGAATGCACAG
	yceA_K112A_f	GTACTGCGCATGGCGGTACGCGATC
	yceA_K112A_r	GATCGCGTACCGCCATGCGCAGTAC
	yceA_R114A_f	GCGCATGAAGGTAGCCGATCGCATTGTTG
	yceA_R114A_r	CAACAATGCGATCGGCTACCTTCATGCGC
	yceA_C200A_f	CGTCATGTACGCCACCGGCGGCATTC
	yceA_C200A_r	GAATGCCGCCGGTGGCGTACATGACG
	yceA_T201A_f	CATGTACTGCGCCGGCGGCATTCG
	yceA_T201A_r	CGAATGCCGCCGGCGCAGTACATG
	yceA_G202A_f	CATGTACTGCACCGCCGGCATTCG
	yceA_G202A_r	CGAATGCCGGCGGTGCAGTACATG
	yceA_G203A_f	CTGCACCGGCGCCATTCGTTGTG
	yceA_G203A_r	CACAACGAATGGCGCCGGTGCAG
	yceA_R205A_f	CGGCGGCATTGCTTGTGAAAAGGC
	yceA_R205A_r	GCCTTTTCACAAGCAATGCCGCCG
	yceA_C206A_f	CGGCATTCGTGCTGAAAAGGCCAG
	yceA_C206A_r	CTGGCCTTTTCAGCACGAATGCCG
	pMW-pheA_f	CGATGACTAAGCTTGTTGACAGCGTGAAAACAGTACGG
	pMW-pheA_r	TGCATGCATCTAGATCAGGTTGGATCAACAGGCACTAC
	pheA_T278A_f	CAAAACTTCGCCCGATTTGTGGTGTTG
	pheA_T278A_r	CAAATCGGGCGAAGTTTTGTCGCTG
Probe sequence for tRNA isolation
	Target tRNA	Sequence
	Ala1	TCCTGCGTGCAAAGCAGGCGCTCTCCCAGC
	Leu3	AGAACCTAAATCTGGTGCGTCTACCAATTTCGCCA
	Pro3	CACTGGTCCCAAACCAGTTGCGCTACCAAG
	Ser1	TGGCGGAAGCGCAGAGATTCGAACTCTGGA
	Thr4	TGGTGCCGACTACCGGAATCGAACTGGTGA
	Val1	TGGTGGGTGATGACGGGATCGAACCGCCGA
