# Supplementary material for: Dual pathways of tRNA hydroxylation ensure efficient translation by expanding decoding capability
Source: Nat Commun. 2019 Jun 28;10:2858. doi: 10.1038/s41467-019-10750-8 (PMC6599085; doi:10.1038/s41467-019-10750-8)
Supplement: Supplementary file 8 — Source Data [file 41467_2019_10750_MOESM8_ESM.xlsx]

## Sheet: Figure 2C
Figure 2c
WT	Area, without smoothing
	tRNA	Charge	mcmo5Um	mcmo5U	cmo5U	U
	Leu3	2		3082463	73670665
	Leu3	3		576223	19612396
	Pro3	1		22980563	4651384
	Pro3	2		80271769	20361559
	Val1	3		1609822	22664506	573993
	Val1	4		266887	4880380	70105
	Val1	5		539525	10942327	168715
	Val1	6		2521069	36553564	787094
	Val1	7		4438140	66011209	1368570
	Ser1	1	86361	2016332	339690
	Ser1	2	4394282	92421026	18838337
	Thr4	1		1858675	364425
	Thr4	2		88183063	25483725
	Ala1	1		3008631	432558	6359
	Ala1	2		85977904	18961423	591348
	Percentage (average)
	tRNA	mcmo5Um	mcmo5U	cmo5U	U
	Leu3	0	0.0377411	0.962259	0
	Pro3	0	0.804991	0.195009	0
	Val1	0	0.0611193	0.919529	0.0193517
	Ser1	0.0379407	0.799666	0.162393	0
	Thr4	0	0.776959	0.223041	0
	Ala1	0	0.816553	0.177962	0.00548465
∆trhP	Area, without smoothing
	tRNA	Charge	mcmo5Um	mcmo5U	cmo5U	U
	Leu3	2			528087	34499088
	Leu3	3			45561	5490239
	Pro3	1		780197	103976	18073270
	Pro3	2		2433193	394830	71091944
	Val1	3			156962	184480
	Val1	4			19164	33782
	Val1	5			68335	62168
	Val1	6			781360	740318
	Val1	7			2082911	2402585
	Ser1	1		729050	89735	2848784
	Ser1	2	422682	34035200	4668640	102610005
	Thr4	1		1155732	89541	3285851
	Thr4	2		39118366	6392461	90733170
	Ala1	1		3457803	243534	4078877
	Ala1	2		66229226	8485656	83163448
	Percentage (average)
	tRNA	mcmo5Um	mcmo5U	cmo5U	U
	Leu3	0	0	0.0141422	0.985858
	Pro3	0	0.0345982	0.00537058	0.960031
	Val1	0	0	0.475919	0.524081
	Ser1	0.00290695	0.239087	0.0327252	0.725281
	Thr4	0	0.286088	0.0460451	0.667867
	Ala1	0	0.420667	0.0526939	0.526639

## Sheet: Figure 4A
Figure 4a
Doubling time (min)		Culture #1	Culture #2	Culture #3	Culture #4	Average	Deviation
	WT	15.1673	15.0357	16.233	15.4033	15.4598	0.386566
	∆cmoM	15.3351	14.8426	15.3013	15.472	15.2377	0.197595
	∆cmoB	18.0507	19.4704	19.095	17.1997	18.4539	0.82875
	∆trhP/∆trhO	23.26	21.0045	20.8779	20.941	21.5208	0.869566
	∆serU	17.2425	17.5037	17.773	16.2711	17.1976	0.463251
	∆serU/∆cmoM	20.0332	18.9903	19.6917	20.4468	19.7905	0.44949
	∆serU/∆cmoB	19.7478	19.7478	21.1972	19.4704	20.0408	0.578187
	∆serU/∆trhP/∆trhO	28.4077	27.3971	29.1238	27.6154	28.136	0.629739
	∆trhW	16.4253	15.0684	17.0726	14.0884	15.6637	1.08528
	∆trhW/∆cmoM	16.3478	16.3865	16.7023	16.8649	16.5754	0.208242
	∆trhW/∆cmoB	19.9754	21.3934	19.4159	20.3269	20.2779	0.582254
	∆trhW/∆trhP/∆trhO	23.26	22.9519	23.4171	23.5764	23.3014	0.195426
	∆proK	21.3276	21.8658	21.8658	20.8779	21.4843	0.381538
	∆proK/∆cmoM	22.8009	21.7288	22.4319	22.4319	22.3484	0.309817
	∆proK/∆cmoB	23.0281	23.1049	24.4066	22.9519	23.3729	0.516853
	∆proK/∆trhP/∆trhO	32.0901	31.2228	33.007	31.7957	32.0289	0.519642
Student t-test (both side)		∆cmoB	∆trhP/∆trhO
	WT vs	0.00478741	0.000526091
	∆cmoB vs		0.00772186
		∆serU/∆cmoB	∆serU/∆trhP/∆trhO
	∆serU vs	0.00156156	9.76958e-07
	∆serU/∆cmoB vs		6.54311e-06
		∆thrW/∆cmoB	∆thrW/∆trhP/∆trhO
	∆thrW vs	0.00205899	0.00107976
	∆thrW/∆cmoB vs		0.0033291
		∆proK/∆cmoB	∆proK/∆trhP/∆trhO
	∆proK vs	0.0055248	1.95822e-06
	∆proK/∆cmoB vs		2.75749e-06
Absorbance 600		The steepest ramp for doubling time calculation was indicated in bold letter.
		WT#1	WT#2	WT#3	WT#4	smtA#1	smtA#2	smtA#3	smtA#4	cmoB#1	cmoB#2	cmoB#3	cmoB#4	yegQ/yceA#1	yegQ/yceA#2	yegQ/yceA#3	yegQ/yceA#4	serU#1	serU#2	serU#3	serU#4	serU/smtA#1	serU/smtA#2	serU/smtA#3	serU/smtA#4	serU/cmoB#1	serU/cmoB#2	serU/cmoB#3	serU/cmoB#4	serU/yegQ/yceA#1	serU/yegQ/yceA#2	serU/yegQ/yceA#3	serU/yegQ/yceA#4	thrW#1	thrW#2	thrW#3	thrW#4	thrW/smtA#1	thrW/smtA#2	thrW/smtA#3	thrW/smtA#4	thrW/cmoB#1	thrW/cmoB#2	thrW/cmoB#3	thrW/cmoB#4	thrW/yegQ/yceA#1	thrW/yegQ/yceA#2	thrW/yegQ/yceA#3	thrW/yegQ/yceA#4
	0	-0.00418	-0.00398	-0.00178	-0.00538	-0.00578	-0.00338	0.00422	-0.00298	-0.00398	-0.00358	-0.00238	-0.00698	-0.00118	0.00062	-0.00178	-0.00318	-0.0022	-0.0046	-0.0014	-0.0018	-0.0016	-0.0032	-0.001	-0.0008	-0.0024	-0.0034	-0.0002	-0.0032	0.0016	-0.0034	0.0008	-0.005	-0.00038	-0.00298	-0.00018	-0.00598	-0.00118	-0.00578	-0.00278	-0.00298	-0.00198	0.00102	-0.00198	-0.00418	-0.00298	-0.00238	2e-05	-0.00538
	5	-0.00483	-0.00303	-0.00203	-0.00503	-0.00523	-0.00443	0.00577	-0.00483	-0.00503	-0.00263	-0.00223	-0.00603	-0.00143	-0.00063	-0.00263	-0.00423	-0.002	-0.0042	-0.0014	-0.0058	0.002	-0.0042	-0.0012	0.0004	-0.0028	-0.0046	-0.0006	-0.0048	-0.0028	-0.0062	-0.0024	-0.0062	-0.00123	-0.00343	0.00017	-0.00643	-0.00083	-0.00103	-0.00243	-0.00343	-0.00223	0.00137	-0.00163	-0.00383	-0.00283	-0.00403	-0.00063	-0.00743
	10	-0.00523	-0.00563	-0.00343	-0.00643	-0.00603	-0.00483	0.00357	-0.00583	-0.00523	-0.00243	-0.00323	-0.00703	-0.00183	-0.00143	-0.00383	-0.00523	-0.002	-0.0032	-0.0006	-0.0048	-0.0012	-0.0038	0.0004	-0.0044	-0.0028	-0.004	0	-0.004	-0.0026	-0.0054	-0.0014	-0.0052	-0.00143	-0.00403	-0.00083	-0.00743	-0.00143	-0.00163	-0.00323	-0.00403	-0.00283	0.00077	-0.00283	-0.00483	-0.00403	-0.00463	-0.00183	-0.00843
	15	-0.00398	-0.00458	-0.00178	-0.00498	-0.00458	-0.00438	0.00362	-0.00498	-0.00398	-0.00238	-0.00238	-0.00578	-0.00058	-0.00038	-0.00258	-0.00398	-0.0014	-0.0036	-0.0006	-0.005	0.0082	-0.0038	-0.0004	-0.005	-0.0022	-0.0042	-0.0002	-0.004	-0.0022	-0.0058	-0.0022	-0.006	-0.00078	-0.00398	2e-05	-0.00598	-0.00038	-0.00098	-0.00218	-0.00298	-0.00178	0.00162	-0.00158	-0.00358	-0.00278	-0.00358	-0.00078	-0.00718
	20	-0.00413	-0.00453	-0.00213	-0.00493	-0.00453	-0.00413	0.00187	-0.00493	-0.00373	-0.00333	-0.00213	-0.00673	7e-05	-0.00073	-0.00313	-0.00553	-0.0016	-0.003	-0.0002	-0.0048	-0.0008	-0.0022	-0.0002	-0.0026	-0.0022	-0.004	0.0002	-0.0036	-0.002	-0.0054	-0.0014	-0.0054	-0.00073	-0.00353	0.00047	-0.00653	7e-05	-0.00073	-0.00213	-0.00373	-0.00153	0.00147	-0.00193	-0.00453	-0.00273	-0.00373	-0.00093	-0.00793
	25	-0.00483	-0.00523	-0.00263	-0.00623	-0.00503	-0.00443	0.00037	-0.00543	-0.00383	-0.00303	-0.00283	-0.00703	-0.00023	-0.00123	-0.00383	-0.00623	-0.0022	-0.0034	-0.0008	-0.0052	-0.0016	-0.0038	0.001	-0.005	-0.0008	-0.0044	-0.0004	-0.0044	-0.0026	-0.0062	-0.002	-0.0058	-0.00103	-0.00423	-3e-05	-0.00743	-0.00063	-0.00123	-0.00263	-0.00463	-0.00203	0.00137	-0.00223	-0.00483	-0.00263	-0.00423	-0.00143	-0.00883
	30	-0.00528	-0.00608	-0.00368	-0.00668	-0.00528	-0.00508	-0.00088	-0.00548	-0.00448	-0.00428	-0.00308	-0.00708	-0.00068	-0.00188	-0.00428	-0.00628	-0.0016	-0.003	-0.0006	-0.0052	-0.0014	-0.0026	0.002	-0.0042	0.2154	0.325	0.2994	0.3922	0.299	0.3918	0.399	0.499	-0.00188	-0.00488	-0.00088	-0.00768	-0.00128	-0.00248	-0.00348	-0.00528	-0.00248	0.00092	-0.00288	-0.00508	-0.00328	-0.00488	-0.00228	-0.00908
	35	-0.00448	-0.00528	-0.00308	-0.00628	-0.00488	-0.00388	-0.00088	-0.00488	-0.00388	-0.00328	-0.00228	-0.00588	0.00072	-0.00068	-0.00348	-0.00568	-0.001	-0.0032	-0.0004	-0.0044	0.0002	-0.0026	0.002	-0.0016	-0.0012	-0.0034	0.001	-0.0034	-0.0014	-0.0048	-0.001	-0.0028	-0.00108	-0.00388	-0.00048	-0.00708	-0.00028	-0.00128	-0.00308	-0.00468	-0.00128	0.00172	-0.00228	-0.00468	-0.00248	-0.00408	-0.00168	-0.00848
	40	-0.00518	-0.00558	-0.00318	-0.00698	-0.00478	-0.00438	-0.00158	-0.00558	-0.00418	-0.00378	-0.00278	-0.00718	2e-05	-0.00098	-0.00358	-0.00658	-0.0014	-0.004	-0.0008	-0.0054	-0.001	-0.0032	0.0012	-0.0034	-0.002	-0.0036	0.0018	-0.0042	-0.0016	-0.0054	-0.0016	-0.0036	-0.00198	-0.00458	-0.00138	-0.00798	-0.00098	-0.00118	-0.00278	-0.00518	-0.00198	0.00122	-0.00238	-0.00538	-0.00298	-0.00458	-0.00218	-0.00918
	45	-0.00438	-0.00498	-0.00258	-0.00618	-0.00418	-0.00458	-0.00218	-0.00598	-0.00318	-0.00358	-0.00218	-0.00718	0.00082	-0.00058	-0.00318	-0.00618	-0.001	-0.0036	-0.0008	-0.0052	-0.0008	-0.003	0.001	-0.0012	-0.0014	-0.003	0.0026	-0.0042	-0.0014	-0.0056	-0.0014	-0.0036	-0.00118	-0.00418	-0.00038	-0.00758	-0.00058	-0.00098	-0.00198	-0.00558	-0.00078	0.00202	-0.00178	-0.00518	-0.00238	-0.00338	-0.00118	-0.00898
	50	-0.00373	-0.00433	-0.00173	-0.00553	-0.00353	-0.00373	-0.00153	-0.00533	-0.00273	-0.00333	-0.00173	-0.00653	0.00147	7e-05	-0.00273	-0.00553	-0.0016	-0.004	-0.0006	-0.0052	0.0088	-0.0036	0.0028	-0.005	-0.0024	-0.0038	0.0002	-0.0038	-0.0012	-0.0058	-0.0018	-0.0026	-0.00073	-0.00333	0.00027	-0.00653	0.00027	-0.00113	-0.00233	-0.00453	-0.00013	0.00307	-0.00053	-0.00453	-0.00153	-0.00233	-0.00073	-0.00773
	55	-0.00408	-0.00468	-0.00208	-0.00588	-0.00368	-0.00388	-0.00148	-0.00468	-0.00308	-0.00348	-0.00168	-0.00688	0.00112	-0.00028	-0.00268	-0.00548	-0.0016	-0.0038	-0.0004	-0.0052	-0.001	-0.003	0	-0.0006	-0.002	-0.0034	0.0006	-0.0036	-0.002	-0.0054	-0.0012	-0.0004	-0.00088	-0.00368	0.00012	-0.00668	-0.00048	-0.00148	-0.00268	-0.00468	-0.00068	0.00312	-0.00128	-0.00508	-0.00188	-0.00248	-0.00068	-0.00848
	60	-0.00413	-0.00453	-0.00193	-0.00573	-0.00393	-0.00373	-0.00153	-0.00533	-0.00293	-0.00333	-0.00133	-0.00653	0.00127	-0.00033	-0.00273	-0.00593	-0.001	-0.004	-0.0006	-0.0058	0.0004	-0.0032	0.0002	-0.0032	-0.0016	-0.0036	0.0008	-0.004	-0.0016	-0.0054	-0.001	-0.0054	-0.00113	-0.00373	-0.00013	-0.00673	-0.00033	-0.00113	-0.00233	-0.00473	-0.00133	0.00287	-0.00133	-0.00513	-0.00173	-0.00293	-0.00033	-0.00873
	65	-0.00388	-0.00428	-0.00208	-0.00568	-0.00348	-0.00328	-0.00148	-0.00468	-0.00288	-0.00308	-0.00188	-0.00648	0.00152	0.00012	-0.00268	-0.00488	-0.0014	-0.0038	-0.0006	-0.0052	-0.001	-0.0028	0	-0.0038	-0.0018	-0.0032	0.0006	-0.0038	-0.0018	-0.005	-0.0012	-0.005	-0.00068	-0.00348	-0.00048	-0.00668	0.00012	-0.00048	-0.00248	-0.00408	-0.00068	0.00312	-0.00148	-0.00448	-0.00168	-0.00248	-0.00068	-0.00808
	70	-0.00378	-0.00418	-0.00198	-0.00578	-0.00338	-0.00358	-0.00158	-0.00518	-0.00258	-0.00318	-0.00138	-0.00618	0.00162	-0.00018	-0.00238	-0.00558	-0.001	-0.0036	-0.0006	-0.0052	-0.0006	-0.0026	0	0.0042	-0.002	-0.0034	0.0006	-0.0038	-0.0018	-0.0048	-0.001	-0.0048	-0.00078	-0.00318	2e-05	-0.00678	-0.00018	-0.00058	-0.00218	-0.00438	-0.00078	0.00222	-0.00158	-0.00498	-0.00138	-0.00298	-0.00078	-0.00858
	75	-0.00383	-0.00463	-0.00183	-0.00583	-0.00383	-0.00383	-0.00163	-0.00503	-0.00283	-0.00303	-0.00183	-0.00643	0.00157	-0.00023	-0.00263	-0.00623	-0.001	-0.0036	-0.0006	-0.0052	0.0006	-0.003	0.001	-0.0014	-0.002	-0.0032	0.0008	-0.0038	-0.0016	-0.005	-0.0012	-0.0046	-0.00103	-0.00363	-0.00023	-0.00743	-0.00023	-0.00103	-0.00263	-0.00463	-0.00103	0.00197	-0.00223	-0.00543	-0.00183	-0.00383	-0.00143	-0.00903
	80	-0.00373	-0.00433	-0.00233	-0.00573	-0.00353	-0.00353	-0.00173	-0.00453	-0.00293	-0.00293	-0.00193	-0.00633	0.00187	-0.00013	-0.00293	-0.00593	-0.001	-0.0032	-0.0006	-0.0052	0.007	0.0004	0.001	0.0046	-0.0014	-0.003	0.0006	-0.0038	-0.0014	-0.0046	-0.001	0.004	-0.00093	-0.00373	7e-05	-0.00693	-0.00013	-0.00073	-0.00253	-0.00433	-0.00113	0.00227	-0.00213	-0.00513	-0.00213	-0.00353	-0.00133	-0.00853
	85	-0.00368	-0.00388	-0.00188	-0.00548	-0.00328	-0.00308	-0.00108	-0.00428	-0.00268	-0.00288	-0.00148	-0.00608	0.00152	0.00032	-0.00248	-0.00528	0	-0.003	0.0002	-0.0046	0.0002	-0.0014	0.002	0.0064	-0.0008	-0.0026	0.0012	-0.0032	-0.0002	-0.0046	-0.0008	-0.0048	-0.00068	-0.00308	0.00012	-0.00668	-8e-05	-0.00068	-0.00228	-0.00428	-0.00088	0.00232	-0.00208	-0.00428	-0.00168	-0.00328	-0.00108	-0.00808
	90	-0.00333	-0.00353	-0.00093	-0.00513	-0.00253	-0.00313	-0.00073	-0.00393	-0.00253	-0.00253	-0.00073	-0.00553	0.00187	0.00067	-0.00193	-0.00533	-0.0006	-0.0028	0.0002	-0.0046	0.0064	-0.0024	0.0006	-0.004	-0.0014	-0.0028	0.001	-0.0034	-0.0014	-0.0046	-0.001	-0.0012	-0.00053	-0.00253	0.00067	-0.00613	7e-05	-0.00013	-0.00153	-0.00413	-0.00053	0.00247	-0.00133	-0.00473	-0.00153	-0.00313	-0.00053	-0.00813
	95	-0.00218	-0.00358	-0.00078	-0.00458	-0.00138	-0.00258	-0.00058	-0.00378	-0.00158	-0.00178	-0.00058	-0.00518	0.00282	0.00102	-0.00178	-0.00458	0.0002	-0.0022	0.0012	-0.0038	0.0152	0	0.0036	-0.002	-0.001	-0.0026	0.0018	-0.003	-0.0008	-0.0042	0	0.0014	0.00062	-0.00238	0.00082	-0.00578	0.00122	0.00022	-0.00158	-0.00338	0.00042	0.00262	-0.00118	-0.00418	-0.00118	-0.00298	-0.00058	-0.00818
	100	-0.00193	-0.00253	7e-05	-0.00413	-0.00153	-0.00193	-0.00013	-0.00293	-0.00133	-0.00133	-0.00033	-0.00493	0.00307	0.00147	-0.00113	-0.00433	-0.0004	-0.0022	0.0008	-0.0042	0.0022	-0.002	0.0008	-0.0014	-0.0014	-0.0026	0.0014	-0.003	-0.0014	-0.0046	-0.0008	-0.0026	0.00087	-0.00193	0.00167	-0.00513	0.00147	0.00087	-0.00033	-0.00273	0.00027	0.00347	-0.00093	-0.00333	-0.00033	-0.00233	0.00107	-0.00733
	105	-0.00128	-0.00228	0.00012	-0.00368	-0.00048	-0.00148	-8e-05	-0.00228	-0.00088	-0.00128	0.00012	-0.00468	0.00352	0.00132	-0.00148	-0.00468	0.0004	-0.002	0.0014	-0.0036	0.0138	-0.0018	0.003	0.0022	-0.001	-0.0022	0.002	-0.0026	-0.0004	-0.0042	0	-0.0024	0.00152	-0.00128	0.00212	-0.00508	0.00192	0.00132	-8e-05	-0.00268	0.00112	0.00392	-0.00048	-0.00308	-0.00028	-0.00188	0.00012	-0.00708
	110	-0.00213	-0.00213	0.00027	-0.00373	-0.00073	-0.00193	0.00027	-0.00273	-0.00113	-0.00153	-0.00013	-0.00453	0.00367	0.00107	-0.00113	-0.00433	0.001	-0.0014	0.0018	-0.0032	0.001	-0.0008	0.0024	-0.0026	-0.0004	-0.0018	0.0026	-0.002	-0.0002	-0.004	0.0002	-0.0042	0.00087	-0.00173	0.00187	-0.00473	0.00167	0.00107	-0.00033	-0.00213	0.00067	0.00367	-0.00033	-0.00353	-0.00073	-0.00253	-0.00013	-0.00753
	115	-0.00033	-0.00073	0.00147	-0.00273	7e-05	-0.00013	0.00147	-0.00153	7e-05	-0.00013	0.00087	-0.00413	0.00427	0.00267	7e-05	-0.00353	0.0024	-0.0006	0.0028	-0.002	0.0024	0.0008	0.0028	-0.002	0.0008	-0.0008	0.003	-0.0014	0.0006	-0.003	0.0006	-0.003	0.00227	-0.00013	0.00327	-0.00413	0.00327	0.00267	0.00087	-0.00153	0.00187	0.00467	0.00067	-0.00253	0.00027	-0.00133	0.00087	-0.00673
	120	-0.00033	-0.00093	0.00167	-0.00213	0.00107	-0.00013	0.00187	-0.00073	7e-05	-0.00013	0.00067	-0.00373	0.00427	0.00247	7e-05	-0.00273	0.002	0	0.0032	-0.0016	0.002	0.0014	0.0034	0.004	0.0002	-0.001	0.0034	-0.0014	0.0004	-0.0032	0.0012	-0.0028	0.00227	0.00027	0.00287	-0.00333	0.00347	0.00287	0.00107	-0.00033	0.00187	0.00467	0.00087	-0.00293	7e-05	-0.00093	0.00087	-0.00673
	125	0.00112	0.00012	0.00292	-0.00108	0.00192	0.00072	0.00392	-8e-05	0.00072	0.00032	0.00192	-0.00288	0.00512	0.00292	0.00092	-0.00208	0.0028	0.0004	0.0036	-0.0014	0.0028	0.0036	0.0058	0.0074	0.0012	-0.0008	0.0032	-0.0014	0	-0.0032	0.001	-0.003	0.00312	0.00092	0.00452	-0.00248	0.00412	0.00412	0.00252	0.00072	0.00212	0.00512	0.00132	-0.00208	0.00112	-0.00108	0.00132	-0.00628
	130	0.00182	0.00102	0.00402	-0.00038	0.00262	0.00162	0.00362	0.00102	0.00142	0.00102	0.00302	-0.00278	0.00582	0.00342	0.00182	-0.00098	0.0034	0.002	0.005	-0.0004	0.0044	0.0012	0.0118	0.0052	0.001	-0.0004	0.0038	-0.0008	0.0008	-0.0028	0.0012	0.0108	0.00442	0.00222	0.00502	-0.00118	0.00522	0.00482	0.00362	0.00102	0.00322	0.00602	0.00222	-0.00118	0.00162	-0.00058	0.00202	-0.00578
	135	0.00367	0.00307	0.00587	0.00107	0.00427	0.00387	0.00527	0.00227	0.00267	0.00227	0.00387	-0.00113	0.00667	0.00467	0.00287	7e-05	0.0046	0.0026	0.0052	0.001	0.0054	0.0018	0.0046	0.0042	0.0014	0	0.0042	-0.0008	0.001	-0.003	0.0012	0	0.00587	0.00367	0.00667	0.00087	0.00687	0.00627	0.00487	0.00267	0.00447	0.00787	0.00347	0.00027	0.00227	0.00067	0.00287	-0.00473
	140	0.00457	0.00457	0.00717	0.00257	0.00497	0.00437	0.00677	0.00317	0.00357	0.00337	0.00437	-0.00083	0.00737	0.00577	0.00317	0.00057	0.0062	0.0038	0.0074	0.0014	0.0052	0.017	0.0086	0.0046	0.0024	0.0008	0.0048	0	0.0008	-0.0028	0.0014	-0.0024	0.00717	0.00557	0.00777	0.00177	0.00777	0.00857	0.00597	0.00377	0.00517	0.00797	0.00437	0.00057	0.00237	0.00077	0.00317	-0.00463
	145	0.00682	0.00602	0.00942	0.00462	0.01182	0.00642	0.00822	0.00542	0.00542	0.00442	0.00602	0.00042	0.00942	0.00682	0.00542	0.00202	0.0076	0.005	0.0086	0.0024	0.022	0.0032	0.008	0.001	0.003	0.001	0.0054	0.0004	0.0018	-0.003	0.0018	-0.0024	0.00962	0.00742	0.01042	0.00402	0.01082	0.01002	0.00942	0.00682	0.00742	0.00922	0.00562	0.00242	0.00442	0.00142	0.00522	-0.00358
	150	0.00877	0.00837	0.01117	0.00537	0.00937	0.00817	0.01017	0.00777	0.00637	0.00597	0.00697	0.00157	0.00977	0.00797	0.00697	0.00357	0.0088	0.007	0.0098	0.004	0.0126	0.0052	0.009	0.0058	0.0054	0.002	0.0062	0.001	0.0018	-0.0018	0.0022	0.0084	0.01117	0.00917	0.01197	0.00617	0.01277	0.01237	0.01017	0.00797	0.00837	0.01137	0.00757	0.00297	0.00477	0.00297	0.00537	-0.00243
	155	0.01162	0.01122	0.01422	0.00882	0.01322	0.01102	0.01282	0.00942	0.00722	0.00742	0.00862	0.00362	0.01182	0.00982	0.00842	0.00482	0.0104	0.009	0.012	0.0062	0.009	0.007	0.0106	0.0076	0.0052	0.0036	0.0076	0.0028	0.0026	-0.0012	0.0026	0.0004	0.01442	0.01262	0.01522	0.00922	0.01522	0.01482	0.01382	0.01202	0.01022	0.01362	0.00942	0.00562	0.00602	0.00422	0.00682	-0.00038
	160	0.01417	0.01417	0.01737	0.01157	0.01337	0.01377	0.01517	0.01197	0.00917	0.00977	0.01077	0.00537	0.01337	0.01137	0.01017	0.00617	0.0142	0.0122	0.0158	0.0094	0.0124	0.0084	0.0132	0.0066	0.0066	0.0054	0.0094	0.0044	0.0034	-0.0008	0.0034	0.0028	0.01717	0.01557	0.01917	0.01257	0.01937	0.01797	0.01717	0.01537	0.01197	0.01517	0.01157	0.00737	0.00717	0.00557	0.00857	0.00017
	165	0.01827	0.01767	0.02227	0.01547	0.01787	0.01747	0.01927	0.01567	0.01167	0.01147	0.01247	0.00727	0.01567	0.01387	0.01327	0.00907	0.0172	0.0158	0.0186	0.0124	0.014	0.0236	0.0158	0.0106	0.0102	0.0064	0.011	0.0056	0.003	-0.0004	0.0038	0.0094	0.02107	0.02007	0.02307	0.01687	0.02347	0.02227	0.02107	0.01967	0.01507	0.01787	0.01407	0.00947	0.00887	0.00727	0.00987	0.00167
	170	0.02252	0.02272	0.02692	0.01952	0.02212	0.02032	0.02292	0.01912	0.01452	0.01412	0.01512	0.00992	0.01852	0.01592	0.01532	0.01092	0.0194	0.0198	0.0204	0.0154	0.0154	0.0136	0.0242	0.0126	0.0098	0.0078	0.012	0.007	0.003	-0.0006	0.0036	0	0.02652	0.02532	0.02732	0.02272	0.02752	0.02732	0.02592	0.02472	0.01772	0.02112	0.01732	0.01272	0.01152	0.00932	0.01312	0.00372
	175	0.02752	0.02692	0.03112	0.02352	0.02712	0.02572	0.02712	0.02392	0.01772	0.01712	0.01812	0.01292	0.02132	0.01932	0.01872	0.01412	0.0228	0.0208	0.0246	0.0188	0.018	0.0164	0.0256	0.0156	0.0128	0.0096	0.0154	0.0094	0.0042	0.0004	0.0048	0	0.03092	0.02892	0.03112	0.02532	0.03592	0.03132	0.03012	0.03172	0.02092	0.02492	0.02132	0.01632	0.01352	0.01092	0.01432	0.00612
	180	0.03532	0.03432	0.03792	0.02992	0.03232	0.03112	0.03252	0.02752	0.02072	0.02032	0.02152	0.01512	0.02372	0.02172	0.02152	0.01632	0.0046	-0.001	0.0042	-0.001	0.0272	0.0172	0.0192	0.0142	0.0214	0.0192	0.021	0.0154	0.015	0.0104	0.0194	0.0096	0.04072	0.03852	0.03972	0.03492	0.03932	0.03932	0.03912	0.03632	0.02652	0.02892	0.02472	0.01932	0.01632	0.01352	0.01672	0.00892
	185	0.04277	0.04057	0.04437	0.03657	0.04077	0.03757	0.04057	0.03837	0.02497	0.02477	0.02597	0.01997	0.02837	0.02597	0.02657	0.02097	0.0358	0.0314	0.0342	0.0302	0.0272	0.0236	0.0284	0.036	0.0186	0.0148	0.0202	0.014	0.005	0.0018	0.006	0.0018	0.04917	0.04677	0.04917	0.04057	0.05117	0.04677	0.04697	0.04637	0.03257	0.03377	0.03037	0.02557	0.01977	0.01677	0.02117	0.01217
	190	0.05052	0.04872	0.05372	0.04452	0.04792	0.04552	0.04672	0.04072	0.02952	0.02852	0.02992	0.02332	0.03252	0.02952	0.02992	0.02372	0.0396	0.039	0.0454	0.0372	0.031	0.0314	0.0302	0.0294	0.0194	0.0196	0.0236	0.0174	0.005	0.0012	0.0056	0.0014	0.05792	0.05552	0.05732	0.05252	0.05872	0.05612	0.05732	0.05272	0.03832	0.03972	0.03572	0.03032	0.02332	0.02052	0.02412	0.01552
	195	0.06232	0.05932	0.06392	0.05492	0.05732	0.05352	0.05672	0.04672	0.03592	0.03412	0.03532	0.02872	0.03852	0.03452	0.03592	0.02912	0.0514	0.0504	0.0562	0.047	0.0396	0.0346	0.0382	0.0422	0.0248	0.0246	0.0288	0.0226	0.0062	0.0026	0.0074	0.0028	0.07392	0.06992	0.06892	0.06532	0.06972	0.06892	0.07012	0.06512	0.04572	0.04652	0.04312	0.03652	0.02772	0.02532	0.02772	0.01972
	200	0.07332	0.07012	0.07372	0.06572	0.06672	0.06372	0.06412	0.05812	0.04212	0.03992	0.04112	0.03432	0.04472	0.04032	0.04292	0.03512	0.0658	0.0598	0.063	0.0578	0.0444	0.044	0.0432	0.0544	0.0312	0.0282	0.0334	0.027	0.0066	0.0032	0.0074	0.0032	0.08932	0.08652	0.08872	0.07892	0.08232	0.08272	0.08592	0.07812	0.05412	0.05432	0.05052	0.04472	0.03252	0.02992	0.03352	0.02512
	205	0.08592	0.07992	0.08712	0.07352	0.07992	0.07132	0.07312	0.06832	0.04892	0.04732	0.04772	0.04112	0.05172	0.04612	0.04872	0.04112	0.0794	0.0762	0.081	0.07	0.0532	0.0556	0.055	0.0514	0.0368	0.0348	0.0392	0.033	0.007	0.0038	0.0076	0.0038	0.10332	0.10012	0.09772	0.09412	0.09972	0.09352	0.09732	0.09412	0.06232	0.06152	0.05872	0.05192	0.03652	0.03292	0.03992	0.02772
	210	0.10117	0.09837	0.10337	0.08797	0.09257	0.08677	0.08717	0.07757	0.05837	0.05597	0.05717	0.04897	0.05957	0.05437	0.05737	0.04837	0.0932	0.0868	0.0944	0.0808	0.064	0.0744	0.062	0.0666	0.043	0.042	0.0472	0.0386	0.009	0.0054	0.01	0.0052	0.12517	0.12157	0.12117	0.10757	0.12117	0.11317	0.11917	0.11117	0.07457	0.07397	0.06977	0.06237	0.04497	0.03997	0.04477	0.03657
	215	0.12062	0.11582	0.11962	0.10602	0.10742	0.10142	0.10202	0.09162	0.06702	0.06442	0.06562	0.05802	0.06942	0.06402	0.06582	0.05682	0.1074	0.108	0.1146	0.102	0.0764	0.0834	0.0778	0.0718	0.0512	0.05	0.055	0.047	0.0098	0.0066	0.0102	0.0154	0.14182	0.13802	0.14022	0.12822	0.14042	0.13202	0.13842	0.13382	0.08522	0.08542	0.08202	0.07462	0.05042	0.04742	0.05242	0.04282
	220	0.13962	0.13522	0.14042	0.12522	0.12762	0.11482	0.11882	0.11002	0.07782	0.07522	0.07662	0.06782	0.07982	0.07262	0.07542	0.06642	0.1266	0.126	0.1374	0.113	0.0882	0.0862	0.089	0.0822	0.062	0.0594	0.0644	0.0554	0.0108	0.0066	0.0112	0.0062	0.14982	0.14782	0.14702	0.14002	0.15042	0.14842	0.14642	0.14462	0.09962	0.09802	0.09762	0.08682	0.05682	0.05682	0.06562	0.04922
	225	0.15592	0.14832	0.16052	0.14112	0.14372	0.13132	0.13472	0.12552	0.09012	0.08712	0.08832	0.07952	0.09132	0.08292	0.08572	0.07672	0.1574	0.149	0.165	0.1382	0.1066	0.1222	0.1054	0.103	0.0738	0.07	0.0774	0.0664	0.0136	0.0094	0.0134	0.009	0.17712	0.17312	0.17152	0.15912	0.16892	0.16172	0.16732	0.16312	0.11552	0.11292	0.11052	0.10052	0.06592	0.06472	0.07532	0.05532
	230	0.17287	0.16827	0.17367	0.15627	0.15507	0.14407	0.14767	0.13907	0.10567	0.10107	0.10207	0.09227	0.10307	0.09607	0.10007	0.08767	0.184	0.1812	0.1964	0.164	0.126	0.1266	0.1278	0.115	0.0844	0.0816	0.0892	0.079	0.0124	0.0088	0.0128	0.0086	0.21307	0.21067	0.20607	0.19167	0.21107	0.19967	0.20347	0.20027	0.12487	0.12627	0.12807	0.11667	0.08027	0.07667	0.08447	0.06747
	235	0.19752	0.19152	0.19932	0.17872	0.17512	0.15872	0.16432	0.15212	0.11792	0.11572	0.11732	0.10692	0.11612	0.10732	0.11152	0.10052	0.2104	0.2134	0.226	0.2056	0.1558	0.1484	0.1614	0.1476	0.103	0.0984	0.1044	0.0932	0.0156	0.011	0.015	0.0114	0.24052	0.23912	0.24252	0.22952	0.24312	0.23092	0.23452	0.23452	0.13612	0.13292	0.13812	0.12372	0.09132	0.08392	0.09572	0.07532
	240	0.24092	0.22752	0.23792	0.21092	0.20692	0.18892	0.19152	0.17812	0.13032	0.12172	0.12452	0.11472	0.13132	0.12332	0.12872	0.11732	0.2336	0.2496	0.2446	0.2232	0.183	0.1888	0.1928	0.1718	0.1254	0.1212	0.1254	0.1172	0.0178	0.014	0.0182	0.014	0.27312	0.26612	0.26772	0.25252	0.26492	0.25572	0.26412	0.25852	0.15912	0.15372	0.15592	0.14152	0.10732	0.10092	0.11592	0.08532
	245	0.26957	0.26397	0.27517	0.25017	0.23657	0.21757	0.22557	0.20617	0.14237	0.13837	0.13857	0.12737	0.14217	0.13297	0.13897	0.12677	0.259	0.2584	0.2764	0.2362	0.21	0.2256	0.2112	0.2058	0.1412	0.1366	0.1432	0.1316	0.0196	0.0142	0.019	0.0134	0.30937	0.30977	0.30697	0.30117	0.30837	0.29557	0.29317	0.29077	0.18677	0.18037	0.18257	0.16437	0.12417	0.11297	0.13317	0.10377
	250	0.28912	0.28232	0.29412	0.27752	0.26552	0.25132	0.25432	0.23592	0.16612	0.15892	0.15972	0.14792	0.16052	0.14912	0.15552	0.14172	0.3146	0.326	0.3378	0.3092	0.2418	0.231	0.2346	0.2466	0.168	0.1666	0.1714	0.1548	0.0208	0.0184	0.0226	0.0176	0.36592	0.36832	0.37052	0.35012	0.35432	0.34072	0.34392	0.33632	0.21832	0.20972	0.21212	0.19372	0.14472	0.13372	0.14032	0.12032
	255	0.33242	0.32162	0.33242	0.30882	0.28902	0.27542	0.27922	0.26662	0.19242	0.18542	0.18562	0.17202	0.18462	0.17122	0.17922	0.16402	0.36	0.369	0.3772	0.356	0.27	0.2598	0.266	0.2654	0.2038	0.1966	0.2016	0.184	0.0256	0.021	0.0258	0.0196	0.42082	0.42282	0.42142	0.40062	0.40982	0.39302	0.39822	0.39062	0.24302	0.23862	0.24062	0.22202	0.16282	0.15322	0.16502	0.13202
	260	0.39237	0.37977	0.39237	0.35637	0.33417	0.30797	0.31177	0.29237	0.22117	0.21157	0.21217	0.19757	0.21137	0.19597	0.20397	0.18937	0.397	0.3914	0.42	0.3654	0.303	0.3106	0.299	0.3034	0.2186	0.2068	0.2178	0.2056	0.03	0.0246	0.0286	0.0256	0.48597	0.47837	0.47697	0.46057	0.47297	0.44797	0.45837	0.45577	0.26497	0.25957	0.26297	0.24437	0.17397	0.16197	0.18197	0.14517
	265	0.44897	0.43457	0.44737	0.41317	0.37697	0.35137	0.35777	0.33077	0.24597	0.24117	0.24177	0.22657	0.23857	0.22517	0.23217	0.21297	0.4688	0.4564	0.4866	0.4406	0.3492	0.3432	0.3522	0.326	0.238	0.2262	0.2342	0.223	0.0314	0.0266	0.0298	0.0254	0.55277	0.55177	0.54817	0.52677	0.54097	0.51457	0.52397	0.51837	0.29877	0.28917	0.29037	0.26797	0.20477	0.18157	0.20457	0.16637
	270	0.51162	0.49642	0.51122	0.47222	0.43242	0.40342	0.40882	0.38482	0.26462	0.25662	0.26022	0.24522	0.25482	0.24282	0.25162	0.23742	0.5388	0.55	0.5546	0.5156	0.3918	0.3924	0.393	0.3714	0.2744	0.2648	0.2712	0.26	0.0356	0.0334	0.0376	0.031	0.62962	0.62442	0.62222	0.60022	0.61602	0.58282	0.59442	0.59082	0.34242	0.33122	0.32922	0.30502	0.23402	0.20722	0.23542	0.19102
	275	0.57602	0.55782	0.57122	0.53722	0.48822	0.45682	0.45722	0.43362	0.29762	0.28622	0.28702	0.26982	0.27762	0.26202	0.27042	0.25342	0.6292	0.6226	0.6522	0.599	0.4344	0.426	0.4362	0.4242	0.3164	0.3006	0.3122	0.3004	0.042	0.0372	0.0402	0.0336	0.71302	0.71842	0.71362	0.68662	0.68722	0.66182	0.66042	0.65402	0.39082	0.37722	0.37622	0.35102	0.25462	0.23262	0.24642	0.20842
	280	0.66217	0.64777	0.65297	0.61557	0.55297	0.52517	0.52597	0.49317	0.33877	0.32557	0.32557	0.30597	0.31397	0.29457	0.30277	0.27997	0.7022	0.7	0.7254	0.6676	0.5186	0.4888	0.5068	0.5038	0.3516	0.34	0.353	0.3368	0.0482	0.041	0.0464	0.0386	0.81717	0.80577	0.80257	0.78977	0.80537	0.76877	0.77397	0.78337	0.43777	0.42457	0.42277	0.39637	0.28777	0.26597	0.28637	0.23957
	285	0.74377	0.72517	0.73937	0.69717	0.62117	0.58857	0.58517	0.56317	0.38457	0.37157	0.36997	0.34857	0.35557	0.33297	0.34037	0.31677	0.7352	0.731	0.7772	0.6946	0.579	0.5584	0.5766	0.5586	0.3882	0.3726	0.3872	0.3706	0.0536	0.0476	0.051	0.0458	0.90797	0.90117	0.89377	0.88857	0.89017	0.84397	0.85717	0.87057	0.48917	0.47197	0.47137	0.44277	0.31977	0.29817	0.31497	0.26497
	290	0.83777	0.81297	0.82937	0.78037	0.70197	0.66237	0.66577	0.62557	0.43297	0.41997	0.41877	0.39477	0.39937	0.37597	0.38677	0.35997	0.7932	0.807	0.8464	0.754	0.6604	0.642	0.6714	0.6586	0.4392	0.419	0.433	0.41	0.0614	0.057	0.0602	0.052	1.01197	1.01357	1.00317	0.98817	0.99297	0.94017	0.95517	0.95677	0.54897	0.52997	0.52877	0.49657	0.36257	0.31757	0.34957	0.30237
	295	0.96397	0.93917	0.95057	0.89557	0.78297	0.74677	0.74497	0.71137	0.48657	0.47017	0.46937	0.44497	0.44817	0.42257	0.43197	0.40697	0.8884	0.882	0.9152	0.843	0.7232	0.7084	0.734	0.7164	0.4936	0.4792	0.4966	0.4664	0.0696	0.064	0.0638	0.0576	1.10537	1.10877	1.10197	1.09237	1.07697	1.04117	1.05557	1.05217	0.61397	0.59237	0.59297	0.55997	0.39677	0.37857	0.39277	0.35057
	300	1.07282	1.05202	1.07102	1.00682	0.88742	0.84582	0.83842	0.79602	0.54462	0.52702	0.52622	0.49822	0.49582	0.46962	0.48022	0.45102	0.9718	0.9656	0.9816	0.9286	0.7758	0.7668	0.7852	0.768	0.56	0.5534	0.5572	0.5246	0.0728	0.07	0.0722	0.0616	1.19482	1.18802	1.17802	1.18702	1.17202	1.12422	1.13842	1.15902	0.69022	0.66022	0.66162	0.62442	0.44062	0.41742	0.43002	0.37762
	305	1.13622	1.11842	1.13782	1.09482	0.98322	0.91942	0.92282	0.89422	0.61122	0.58922	0.58882	0.55862	0.55182	0.52182	0.53162	0.50242	1.0518	1.031	1.0536	0.9998	0.8252	0.8034	0.831	0.8082	0.6222	0.6092	0.6264	0.598	0.0842	0.0752	0.0798	0.07	1.30042	1.29162	1.28662	1.26922	1.25482	1.19322	1.20922	1.23042	0.76662	0.74882	0.75022	0.70862	0.49162	0.44142	0.46382	0.42142
	310	1.20852	1.19832	1.21632	1.16572	1.07372	1.02592	1.02952	0.97772	0.67872	0.65632	0.65692	0.62432	0.61092	0.57832	0.58812	0.55652	1.1368	1.1026	1.1486	1.0848	0.9092	0.8894	0.9012	0.8786	1.3158	1.1264	1.43	1.0652	1.314	1.0938	1.4024	1.0478	1.37192	1.36972	1.38972	1.37612	1.37352	1.31292	1.33412	1.32672	0.83312	0.80672	0.80972	0.77332	0.54792	0.48512	0.51732	0.47632
	315	1.30427	1.28627	1.29367	1.24467	1.16467	1.12467	1.11827	1.07807	0.76747	0.73647	0.72707	0.69287	0.67967	0.64227	0.65227	0.61867	1.2652	1.2296	1.2622	1.2006	1.0088	0.9626	0.998	0.958	0.7194	0.7036	0.7232	0.6912	0.1116	0.108	0.11	0.1012	1.40527	1.40427	1.41307	1.41907	1.42027	1.39307	1.41567	1.42327	0.91527	0.89167	0.89167	0.84687	0.60047	0.56147	0.58427	0.52907
	320	1.39507	1.37227	1.39647	1.31967	1.23027	1.18947	1.19827	1.16787	0.84527	0.81867	0.81847	0.78347	0.76507	0.71867	0.73027	0.68207	1.341	1.3062	1.3256	1.2932	1.0774	1.0346	1.0538	1.0174	0.757	0.7436	0.7632	0.7322	0.1206	0.1126	0.1164	0.1052	1.45647	1.46127	1.46987	1.45667	1.46087	1.41967	1.44587	1.44167	0.97867	0.95687	0.96267	0.91987	0.66367	0.59647	0.62747	0.58367
	325	1.45527	1.44687	1.46867	1.41547	1.32807	1.26707	1.27147	1.22307	0.93487	0.90567	0.89907	0.85747	0.81927	0.78687	0.80167	0.76827	1.4072	1.3808	1.4016	1.373	1.1652	1.1048	1.121	1.1054	0.8174	0.8036	0.8208	0.783	0.1372	0.133	0.132	0.1178	1.50987	1.51627	1.52667	1.51947	1.51207	1.47507	1.49667	1.49067	1.03887	1.01807	1.02147	0.97987	0.73827	0.67767	0.71047	0.65927
	330	1.48532	1.49372	1.51012	1.48692	1.41772	1.37472	1.37132	1.30452	1.00332	0.98092	0.98312	0.94412	0.88092	0.83872	0.85212	0.81472	1.4704	1.4396	1.4574	1.4374	1.2702	1.2154	1.2282	1.221	0.8822	0.8666	0.8826	0.844	0.1598	0.1498	0.1516	0.1372	1.55732	1.56532	1.57332	1.56892	1.56652	1.53512	1.55652	1.54752	1.11032	1.08632	1.08952	1.04652	0.77592	0.72252	0.76192	0.71912
	335	1.54397	1.54977	1.56537	1.51077	1.48477	1.46557	1.46657	1.41437	1.07197	1.05017	1.05297	1.01237	0.96417	0.90517	0.91637	0.87497	1.5154	1.4844	1.5018	1.4882	1.3544	1.2984	1.3138	1.2946	0.9414	0.93	0.944	0.9052	0.1766	0.1632	0.1656	0.1518	1.60417	1.60957	1.61837	1.62177	1.61877	1.58697	1.60617	1.60737	1.18237	1.15857	1.16097	1.11997	0.83757	0.77377	0.80197	0.76857
	340	1.59137	1.59917	1.61597	1.56537	1.51697	1.50457	1.52337	1.48037	1.15397	1.12577	1.12577	1.08677	1.03337	0.99297	1.00277	0.95837	1.5758	1.5506	1.5522	1.5496	1.4298	1.3836	1.3884	1.3802	1.0074	0.988	1.0086	0.965	0.2046	0.187	0.1886	0.1748	1.65497	1.66217	1.67437	1.67217	1.65917	1.63217	1.65777	1.64837	1.24917	1.22777	1.23237	1.18997	0.90877	0.82997	0.86377	0.81697
	345	1.64587	1.65087	1.67087	1.62907	1.57167	1.55047	1.55427	1.52307	1.22467	1.21787	1.21687	1.15727	1.09907	1.05267	1.06507	1.02947	1.6178	1.5928	1.6052	1.5876	1.4858	1.4536	1.4496	1.446	1.0688	1.0542	1.067	1.0294	0.2096	0.2124	0.2016	0.2042	1.69107	1.70467	1.71927	1.71547	1.71147	1.67787	1.70107	1.70187	1.30987	1.29947	1.30547	1.26187	0.97967	0.90827	0.94047	0.89087
	350	1.68572	1.69972	1.71932	1.67872	1.62492	1.60632	1.61492	1.57272	1.32012	1.30152	1.28432	1.22652	1.19012	1.13432	1.14032	1.09092	1.6774	1.645	1.6548	1.6448	1.554	1.5158	1.508	1.5082	1.1526	1.136	1.1506	1.104	0.2316	0.221	0.2216	0.2068	1.73472	1.75272	1.76712	1.76292	1.74772	1.72452	1.74572	1.74812	1.35912	1.35052	1.36192	1.32492	1.03052	0.96352	0.99892	0.95592
	355	1.75257	1.75497	1.77957	1.73617	1.68097	1.65977	1.66657	1.63157	1.37197	1.37437	1.37817	1.32957	1.50757	1.53377	1.53757	1.52977	1.7216	1.69	1.7006	1.6954	1.5958	1.5572	1.5594	1.5588	1.2224	1.1918	1.2198	1.1804	0.2646	0.244	0.2476	0.2418	1.78777	1.80057	1.80997	1.80537	1.79097	1.77077	1.79237	1.79197	1.40257	1.39917	1.41017	1.37597	1.09757	1.02017	1.05117	1.00777
	360	1.77627	1.78327	1.80727	1.78487	1.72027	1.70807	1.72007	1.68587	1.41787	1.42067	1.42467	1.38407	1.26647	1.25267	1.26647	1.24187	1.7672	1.7404	1.7458	1.7432	1.6488	1.6172	1.6136	1.617	1.2776	1.2438	1.264	1.2284	0.2808	0.2854	0.291	0.2716	1.81887	1.82527	1.84707	1.84627	1.82987	1.80487	1.82507	1.87647	1.44627	1.44947	1.45607	1.42207	1.15547	1.08927	1.11787	1.06867
	365	1.81127	1.81427	1.84387	1.82607	1.76667	1.76447	1.77207	1.74007	1.45687	1.46887	1.46967	1.41847	1.29647	1.28627	1.29847	1.27087	1.8042	1.7806	1.7914	1.7834	1.69	1.6532	1.6646	1.6694	1.3106	1.2794	1.3066	1.2748	0.322	0.3234	0.3194	0.2982	1.84727	1.86007	1.87367	1.88227	1.86947	1.84867	1.86927	1.88707	1.49127	1.49667	1.49887	1.46607	1.18847	1.15147	1.18507	1.14427
	370	1.86257	1.87097	1.89317	1.87277	1.81657	1.80877	1.82017	1.78497	1.50737	1.49537	1.50377	1.47717	1.32597	1.31997	1.33157	1.30597	1.8456	1.8168	1.8228	1.831	1.74	1.6974	1.7042	1.7072	1.3564	1.3196	1.3478	1.3122	0.3552	0.325	0.3378	0.3208	1.89217	1.90477	1.91837	1.92217	1.90377	1.89577	1.91177	1.91477	1.52757	1.54137	1.54757	1.52097	1.21737	1.18677	1.21857	1.18397
	375	1.89812	1.91212	1.93072	1.91192	1.85652	1.84372	1.85912	1.83132	1.54892	1.53892	1.54672	1.51472	1.35812	1.35552	1.36932	1.33492	1.8788	1.856	1.8628	1.8674	1.7794	1.7436	1.7468	1.7548	1.3974	1.3592	1.386	1.3584	0.3888	0.359	0.373	0.3528	1.92552	1.93232	1.94732	1.95492	1.93972	1.92212	1.94332	1.95032	1.57212	1.58492	1.58852	1.56252	1.24132	1.21492	1.24772	1.21052
	380	1.92762	1.93982	1.96302	1.94802	1.89402	1.88642	1.89682	1.87382	1.58682	1.58542	1.60342	1.56882	1.38902	1.38902	1.40842	1.36982	1.9204	1.898	1.899	1.9026	1.8302	1.8094	1.7964	1.8084	1.4326	1.4012	1.4306	1.396	0.4354	0.4214	0.434	0.3974	1.95362	1.96402	1.97902	1.98522	1.97302	1.95142	1.97942	1.97802	1.61262	1.61622	1.62862	1.60202	1.26242	1.23982	1.27182	1.23982
	385	1.95637	1.97277	1.98877	1.98277	1.92257	1.91557	1.93537	1.91057	1.63237	1.63277	1.64937	1.60757	1.41817	1.42337	1.43877	1.40357	1.9506	1.9282	1.9352	1.9336	1.8668	1.8352	1.8378	1.8502	1.4694	1.4404	1.4736	1.4312	0.4898	0.4678	0.482	0.4392	1.97937	1.99457	2.00797	2.01597	2.00357	1.98117	2.00397	2.00657	1.65157	1.65897	1.66497	1.63637	1.28477	1.26317	1.29337	1.26257
	390	1.99262	2.00462	2.02702	2.01002	1.96082	1.95602	1.97122	1.94682	1.65622	1.65982	1.67322	1.65222	1.44862	1.45342	1.47462	1.43862	1.9786	1.9646	1.9664	1.9614	1.9026	1.8724	1.8716	1.8906	1.514	1.4798	1.5128	1.4782	0.5572	0.526	0.5456	0.5016	2.01282	2.02782	2.03842	2.04142	2.02602	2.01822	2.04002	2.03262	1.68542	1.69402	1.70602	1.68142	1.31062	1.29022	1.32162	1.28922
	395	2.02167	2.03887	2.05767	2.04587	1.99307	1.98707	2.00147	1.98187	1.69267	1.70747	1.72507	1.70507	1.48047	1.48727	1.51447	1.47567	2.0104	1.9966	1.9968	1.9954	1.9388	1.9172	1.9086	1.9272	1.5538	1.5184	1.5502	1.5134	0.5986	0.5586	0.5854	0.5474	2.04067	2.05067	2.06167	2.07227	2.05547	2.04367	2.06267	2.06767	1.72167	1.73107	1.74507	1.71867	1.33547	1.31847	1.34967	1.31487
	400	2.04982	2.06342	2.08502	2.07222	2.02562	2.02302	2.03902	2.01282	1.73742	1.75882	1.77362	1.74682	1.52062	1.52982	1.54942	1.51722	2.035	2.0218	2.0228	2.0254	1.9696	1.9438	1.9412	1.9592	1.5864	1.5606	1.5998	1.5604	0.6258	0.5948	0.6132	0.5758	2.05922	2.07602	2.08362	2.10122	2.08322	2.06662	2.09022	2.09502	1.75922	1.75882	1.77522	1.75842	1.36102	1.34422	1.37702	1.34242
	405	2.07297	2.08997	2.11237	2.09237	2.05237	2.04917	2.06377	2.04537	1.76377	1.78117	1.79657	1.77877	1.55277	1.55257	1.58117	1.54637	2.0622	2.0478	2.05	2.0552	2.002	1.978	1.9754	1.9934	1.6264	1.6018	1.6338	1.5994	0.669	0.6444	0.6666	0.6206	2.09417	2.10277	2.11357	2.12457	2.10337	2.09277	2.11717	2.12017	1.79137	1.79697	1.81997	1.79197	1.38497	1.37557	1.40297	1.37077
	410	2.10697	2.12057	2.14057	2.13397	2.08037	2.07937	2.09697	2.07337	1.80517	1.82277	1.83837	1.81877	1.58517	1.59377	1.62257	1.58017	2.086	2.0712	2.0744	2.0846	2.0278	2.0064	2.0034	2.0258	1.667	1.6376	1.6702	1.6408	0.73	0.6966	0.7158	0.6726	2.11437	2.12217	2.13377	2.14977	2.13497	2.11777	2.14157	2.14517	1.82877	1.83697	1.84177	1.82117	1.41277	1.40077	1.43297	1.40077
	415	2.12582	2.14462	2.16262	2.15062	2.10562	2.10962	2.12782	2.10142	1.83562	1.86362	1.87422	1.85622	1.61842	1.62182	1.65202	1.61142	0.1244	0.1012	0.1278	0.0118	0.055	0.0178	0.0544	-0.0422	0.1406	0.1392	0.1548	0.039	0.2618	0.2172	0.216	0.0904	2.13222	2.14522	2.15642	2.17102	2.15882	2.14282	2.16562	2.17022	1.86002	1.86822	1.87502	1.84942	1.43802	1.42982	1.46422	1.43082
	420	2.14567	2.16307	2.18567	2.17467	2.12767	2.13427	2.14587	2.12747	1.86567	1.88687	1.90307	1.88367	1.64047	1.64767	1.67187	1.64247	2.1314	2.1208	2.1208	2.123	2.0868	2.0534	2.0648	2.0918	1.7282	1.7062	1.7344	1.703	0.8532	0.8144	0.847	0.7906	2.15647	2.17267	2.18067	2.19407	2.17327	2.16927	2.19167	2.19287	1.88547	1.89107	1.90967	1.88587	1.46607	1.46247	1.49387	1.46147
	425	2.17337	2.18857	2.21217	2.20257	2.15377	2.15677	2.16837	2.15397	1.89517	1.91897	1.93517	1.91777	1.66677	1.67817	1.70477	1.67217	2.1544	2.1396	2.1422	2.1518	2.1126	2.0832	2.087	2.119	1.7624	1.7326	1.7632	1.7398	0.9206	0.8762	0.8994	0.8446	2.17657	2.19257	2.19817	2.21477	2.20037	2.18977	2.21137	2.21877	1.91637	1.92297	1.93177	1.91617	1.49657	1.49197	1.52277	1.49057
	430	2.19077	2.20817	2.22517	2.22817	2.17817	2.18177	2.19717	2.18337	1.92577	1.95137	1.96337	1.95177	1.69577	1.70697	1.73937	1.70517	2.1662	2.1548	2.1598	2.1694	2.128	2.1016	2.1036	2.1334	1.7886	1.7596	1.7864	1.7678	0.9402	0.9058	0.9238	0.89	2.19817	2.21177	2.22357	2.23517	2.21797	2.21197	2.23337	2.23837	1.94457	1.95117	1.96077	1.94577	1.52737	1.51917	1.55197	1.52177
	435	2.21117	2.22957	2.25177	2.24937	2.20017	2.20397	2.21877	2.20477	1.95457	1.98377	1.99297	1.97857	1.72037	1.73417	1.76257	1.73337	2.1838	2.1764	2.179	2.1874	2.1478	2.1206	2.125	2.1544	1.816	1.787	1.8178	1.7998	0.994	0.9606	0.9772	0.936	2.21257	2.23017	2.23737	2.25457	2.23177	2.22637	2.25097	2.25577	1.96857	1.97877	1.98697	1.96797	1.55397	1.54517	1.57757	1.54657
	440	2.22832	2.24812	2.27052	2.27312	2.22252	2.22632	2.23832	2.23052	1.98192	2.01172	2.02632	2.00232	1.74572	1.76372	1.79292	1.76132	2.2086	2.2036	2.2038	2.2134	2.1748	2.1486	2.1546	2.1828	1.8476	1.8162	1.8434	1.8302	1.0938	1.0506	1.0584	1.012	2.23132	2.24652	2.25872	2.27212	2.24992	2.24692	2.26692	2.27512	1.99292	2.00192	2.01352	1.99392	1.57632	1.56832	1.60092	1.57252
	445	2.25102	2.27082	2.28922	2.28962	2.24042	2.25222	2.26542	2.25602	2.01042	2.04002	2.04882	2.04042	1.77582	1.79302	1.81942	1.79022	2.22	2.2138	2.2156	2.2258	2.1846	2.166	2.1702	2.1976	1.864	1.839	1.8604	1.8474	1.1238	1.0854	1.109	1.0676	2.23902	2.25782	2.26762	2.28982	2.27462	2.25882	2.28062	2.29682	2.01882	2.03162	2.04042	2.02962	1.60862	1.59422	1.62942	1.60182
	450	2.26302	2.28622	2.30262	2.31102	2.25622	2.27362	2.28602	2.27622	2.03582	2.06242	2.07302	2.06682	1.79862	1.81482	1.84242	1.81422	2.2378	2.2314	2.2332	2.2446	2.206	2.1862	2.1868	2.2198	1.8852	1.8598	1.8872	1.8748	1.1758	1.1376	1.1616	1.1136	2.26322	2.28302	2.28762	2.31242	2.28722	2.28122	2.29922	2.31162	2.04162	2.05522	2.06802	2.05862	1.62762	1.61882	1.65262	1.62382
	455	2.28127	2.30487	2.32087	2.33007	2.27027	2.28887	2.30447	2.30127	2.06407	2.09087	2.10247	2.09187	1.81807	1.83767	1.86787	1.84127	2.2526	2.2476	2.2492	2.2582	2.225	2.2032	2.2092	2.2402	1.9076	1.8876	1.9112	1.9076	1.204	1.1778	1.2006	1.155	2.27667	2.30287	2.30707	2.33187	2.30587	2.29607	2.31607	2.32887	2.06887	2.08167	2.09547	2.08407	1.65407	1.64547	1.67927	1.65007
	460	2.29362	2.31602	2.33402	2.34342	2.28422	2.30442	2.31662	2.31742	2.08742	2.11942	2.12782	2.11622	1.84042	1.86342	1.89202	1.86762	2.27	2.265	2.2614	2.2772	2.2464	2.2262	2.2276	2.2602	1.9314	1.9112	1.935	1.9274	1.2392	1.2154	1.2404	1.1996	2.29782	2.32162	2.33102	2.35302	2.31422	2.31382	2.33342	2.34422	2.09162	2.10742	2.12142	2.11182	1.67622	1.66862	1.69982	1.67382
	465	2.31392	2.33832	2.35452	2.36392	2.30052	2.32252	2.33492	2.33492	2.10892	2.13772	2.14892	2.14212	1.86012	1.88292	1.91012	1.88752	2.2846	2.2782	2.2744	2.289	2.2636	2.2442	2.248	2.2766	1.9574	1.9336	1.9554	1.9532	1.2776	1.256	1.2786	1.2374	2.31532	2.33272	2.34712	2.36812	2.32992	2.32512	2.35132	2.36212	2.11172	2.13212	2.14712	2.13692	1.70012	1.69272	1.72452	1.69552
	470	2.32512	2.34672	2.36672	2.37852	2.31212	2.33632	2.34912	2.34992	2.13632	2.16292	2.17552	2.16752	1.88232	1.90852	1.93412	1.91732	2.2944	2.2862	2.2872	2.3046	2.279	2.2548	2.2598	2.2928	1.9786	1.9538	1.9926	1.976	1.3178	1.2898	1.3188	1.2756	2.32232	2.33672	2.36032	2.37052	2.34392	2.33392	2.36212	2.37532	2.13672	2.15652	2.17072	2.15912	1.72052	1.71492	1.74832	1.72252
	475	2.33872	2.36272	2.38052	2.38192	2.32472	2.35192	2.36392	2.36352	2.14892	2.18252	2.19172	2.18492	1.90532	1.92672	1.95112	1.93452	2.3092	2.3028	2.301	2.3162	2.2964	2.2728	2.273	2.3078	1.997	1.9744	2.0024	1.9934	1.3422	1.3228	1.3504	1.31	2.34092	2.34772	2.37072	2.38692	2.35132	2.34612	2.37212	2.38752	2.15452	2.17572	2.19572	2.18372	1.74392	1.73632	1.76772	1.74092
	480	2.34382	2.36742	2.38842	2.39182	2.34002	2.36422	2.38182	2.38002	2.16962	2.20002	2.21422	2.21102	1.92542	1.94642	1.97262	1.95662	2.3242	2.3274	2.3212	2.334	2.3138	2.2848	2.287	2.3228	2.0156	1.9906	2.0214	2.0088	1.3776	1.3574	1.3792	1.3486	2.34882	2.35002	2.37662	2.38742	2.36102	2.35222	2.38342	2.39402	2.17362	2.19562	2.21362	2.20342	1.76462	1.75722	1.79322	1.76362
	485	2.33982	2.36682	2.38622	2.39382	2.35362	2.37962	2.39302	2.39322	2.19282	2.22742	2.23422	2.23102	1.94582	1.96942	1.99262	1.98022	2.3428	2.3426	2.3424	2.3572	2.33	2.2962	2.2998	2.3384	2.0322	2.0102	2.0356	2.0316	1.413	1.3942	1.4208	1.3802	2.35262	2.35122	2.38082	2.38922	2.36542	2.35502	2.38722	2.39902	2.19182	2.21402	2.22962	2.22362	1.78182	1.77922	1.81082	1.78582
	490	2.33917	2.36697	2.38837	2.39397	2.36577	2.39377	2.40437	2.40737	2.20797	2.24417	2.25337	2.25097	1.96097	1.98617	2.01077	1.99497	2.365	2.356	2.354	2.374	2.3454	2.3148	2.3172	2.352	2.0512	2.0246	2.0582	2.0486	1.447	1.4312	1.457	1.42	2.36177	2.35117	2.38417	2.38917	2.36857	2.35757	2.39377	2.40557	2.20657	2.22937	2.24797	2.24057	1.80317	1.79977	1.83057	1.80657
	495	2.33457	2.36357	2.38557	2.39257	2.37117	2.40017	2.41277	2.41397	2.23137	2.26177	2.27197	2.26577	1.97477	2.00417	2.02857	2.01337	2.3726	2.3592	2.3586	2.3754	2.3502	2.325	2.3292	2.3658	2.0774	2.0432	2.0708	2.0614	1.4794	1.4578	1.487	1.453	2.35497	2.34837	2.37937	2.38237	2.36917	2.35777	2.39197	2.40257	2.21717	2.24237	2.26317	2.25377	1.82017	1.81877	1.85157	1.82937
	500	2.34182	2.36722	2.39022	2.39302	2.37802	2.41022	2.42182	2.42142	2.24762	2.27762	2.28902	2.28542	1.99202	2.01802	2.04282	2.03362	2.37	2.354	2.3564	2.3772	2.3544	2.3296	2.3332	2.3752	2.0912	2.0572	2.0888	2.0872	1.5022	1.4858	1.5154	1.485	2.35482	2.34602	2.37922	2.38102	2.37322	2.35762	2.39502	2.40862	2.23362	2.25722	2.28042	2.27242	1.84462	1.83982	1.87822	1.85302
	505	2.34042	2.36602	2.39102	2.39502	2.38082	2.41442	2.42422	2.42502	2.26222	2.29542	2.30942	2.30182	2.00562	2.03182	2.05902	2.05042	2.3742	2.356	2.3592	2.38	2.3668	2.3462	2.349	2.3908	2.1038	2.0682	2.1034	2.1002	1.5342	1.519	1.5504	1.5144	2.35622	2.34622	2.37862	2.38102	2.37102	2.35742	2.39442	2.40782	2.24602	2.27222	2.29462	2.28922	1.86242	1.86262	1.89842	1.87242
	510	2.33462	2.36602	2.38722	2.39462	2.38262	2.41802	2.42482	2.43082	2.27782	2.31022	2.32862	2.32382	2.02042	2.04862	2.06902	2.06662	2.3732	2.3578	2.3584	2.378	2.3772	2.3558	2.3606	2.4006	2.123	2.0816	2.1238	2.1156	1.5652	1.5474	1.5794	1.5468	2.35842	2.34622	2.38142	2.38442	2.36982	2.35582	2.39122	2.40662	2.25882	2.28622	2.30922	2.30582	1.88022	1.88262	1.91462	1.89402
[truncated: 16 more columns]

## Sheet: Figure 4B
Figure 4B	30˚C	Photo taken on 18/09/2015
	37˚C	Photo taken on 18/09/2015
	42˚C	Photo taken on 18/09/2015

## Sheet: Figure 4C
Figure 4C	30˚C	Photo taken on 24/03/2017
	37˚C	Photo taken on 24/03/2017			The far left lane is re-spotting of #2 (∆cmoM)
	40˚C	Photo taken on 24/03/2017
	42˚C	Photo taken on 24/03/2017

## Sheet: Figure 4E
Figure 4E
Summary	GCG		WT	∆cmoM	∆cmoB	∆trhP/∆trhO
		#1	0.0433	0.0616	0.0672	0.0727
		#2	0.0409	0.058	0.0717	0.0814
		#3	0.041	0.0597	0.0672	0.0792
		#4	0.0422	0.0521	0.0842	0.0821
		ave	0.042	0.058	0.073	0.079
		SD	0.0011	0.0041	0.008	0.0043
		relative ave	1	1.38	1.73	1.88
		relative SD	0.03	0.1	0.19	0.1
		t-test vs WT		0.000284585	0.000270787	0.215691
	UCG		WT	∆cmoM	∆cmoB	∆trhP/∆trhO
		#1	0.0216	0.0197	0.0319	0.0314
		#2	0.021	0.02	0.031	0.0384
		#3	0.0204	0.0198	0.0302	0.0345
		#4	0.02	0.0198	0.028	0.0323
		ave	0.0208	0.0198	0.0303	0.0342
		SD	0.000693	0.000134	0.00168	0.00314
		relative ave	1	0.95	1.46	1.65
		relative SD	0.03	0.01	0.08	0.15
		t-test vs WT			4.47466e-05	0.000160918
	UCG (∆serU)		WT	∆cmoM	∆cmoB	∆trhP/∆trhO
		#1	0.0116	0.0119	0.0179	0.0278
		#2	0.0154	0.0101	0.0184	0.0388
		#3	0.0146	0.00994	0.0202	0.0356
		#4	0.014	0.0141	0.0245	0.0294
		ave	0.0139	0.0115	0.0202	0.0329
		SD	0.00166	0.00193	0.00298	0.0052
		relative ave	1	0.83	1.46	2.37
		relative SD	0.12	0.14	0.21	0.37
		t-test vs WT			0.00982	0.000438141
		t-test vs ∆trhP/∆trhO			0.00558775
	Zero frame		WT	∆cmoM	∆cmoB	∆trhP/∆trhO
		#1	0.102	0.101	0.0964	0.0974
		#2	0.105	0.105	0.105	0.106
		#3	0.101	0.102	0.0941	0.104
		#4	0.104	0.103	0.1	0.101
		ave	0.103	0.103	0.0988	0.102
		SD	0.00187	0.00166	0.00467	0.00364
		relative ave	1	0.99	0.96	0.99
		relative SD	0.02	0.02	0.05	0.04
Raw signal intensity	GCG	Fluc		WT	∆cmoM	∆cmoB	∆trhP/∆trhO
			1	6206336	7345409	2175493	3288090
			2	5144018	5131279	1659033	3029014
			3	5180309	4528290	1188133	2734857
			4	4586360	4366254	2376722	2626256
		Rluc		WT	∆cmoM	∆cmoB	∆trhP/∆trhO
			1	143242544	119189120	32349556	45202140
			2	125828496	88467080	23139384	37204768
			3	126277936	75824936	17680886	34546576
			4	108628000	83731928	28241280	31998754
	UCG	Fluc		WT	∆cmoM	∆cmoB	∆trhP/∆trhO
			1	54000488	15154367	17931324	9607211
			2	44577216	18851076	13691243	7344378
			3	35916352	23616912	12386950	12933099
			4	36786704	23811278	9814110	11868542
		Rluc		WT	∆cmoM	∆cmoB	∆trhP/∆trhO
			1	2495858944	771109632	562497792	305945728
			2	2127685504	943480960	441661120	191160016
			3	1758506240	1191268864	409781920	374360928
			4	1836072960	1200969984	351023648	367827168
	UCG (∆serU)	Fluc		WT	∆cmoM	∆cmoB	∆trhP/∆trhO
			1	20900000	10200000	994000	2330000
			2	20583782	6749787	765846	1396206
			3	16140611	7100056	407824	1560729
			4	12683191	15241131	971461	2602435
		Rluc		WT	∆cmoM	∆cmoB	∆trhP/∆trhO
			1	1800000000	860000000	56000000	84000000
			2	1334284928	665999104	41638840	35948896
			3	1106993536	713987392	20168784	43882800
			4	906607296	1080505088	39717784	88557208
	Zero frame	Fluc		WT	∆cmoM	∆cmoB	∆trhP/∆trhO
			1	37000000	26000000	16000000	14000000
			2	36000000	33000000	17000000	15000000
			3	31000000	33000000	12000000	17000000
			4	31000000	30000000	13000000	21000000
		Rluc		WT	∆cmoM	∆cmoB	∆trhP/∆trhO
			1	360000000	260000000	170000000	140000000
			2	340000000	310000000	160000000	140000000
			3	310000000	320000000	130000000	170000000
			4	290000000	300000000	130000000	210000000

## Sheet: Figure 6C
Figure 6c	Scanned on 19/04/2016
	Imaged on 18/04/2016

## Sheet: Supplementary Figure 8
Supplementary Figure 8	Photo taken on 09/04/2015
